# Supplementary material for: Drug repositioning using drug-disease vectors based on an integrated network
Source: BMC Bioinformatics. 2018 Nov 21;19:446. doi: 10.1186/s12859-018-2490-x (PMC6249928; doi:10.1186/s12859-018-2490-x)
Supplement: Supplementary file 1 — The mean AUC and standard deviation from repeating 10-fold cross-validations for each disease using random forest and neural network. (XLSX 31 kb) [file 12859_2018_2490_MOESM1_ESM.xlsx]

## Sheet: RandomForest
Disease (MeSH)	Mean AUC	Standard deviation
D000230	0.717473	0.0503606
D000236	0.72025	0.0717521
D000419	0.744963	0.031547
D000437	0.75465	0.0528879
D000544	0.619714	0.0703272
D000647	0.595664	0.0593193
D000690	0.739083	0.0726043
D000707	0.663062	0.101287
D000787	0.733094	0.0383593
D000799	0.7292	0.0789534
D000855	0.800462	0.0558508
D000860	0.691312	0.0818053
D001008	0.745656	0.0275954
D001049	0.702729	0.0594402
D001145	0.821551	0.0232005
D001168	0.738133	0.0582646
D001169	0.667575	0.072371
D001172	0.864234	0.0217444
D001249	0.74061	0.0355641
D001259	0.550292	0.0847905
D001281	0.803578	0.0319478
D001289	0.747219	0.0390497
D001321	0.72387	0.0497231
D001416	0.610775	0.0662279
D001424	0.644488	0.0565209
D001480	0.72678	0.0487673
D001523	0.798793	0.0262174
D001714	0.839832	0.0242531
D001749	0.693417	0.0600049
D001919	0.667153	0.0291073
D001927	0.7235	0.0933829
D001929	0.566658	0.0701567
D001932	0.789833	0.0711022
D001943	0.726001	0.028447
D002289	0.741536	0.0462428
D002292	0.74	0.0661469
D002294	0.796518	0.0429895
D002311	0.548292	0.109313
D002312	0.731708	0.0681866
D002318	0.661601	0.0486876
D002375	0.686766	0.0245263
D002389	0.665247	0.0497834
D002544	0.722146	0.0730135
D002545	0.662811	0.0422249
D002546	0.668675	0.0703871
D002637	0.684794	0.0630133
D002779	0.739175	0.076192
D002819	0.67435	0.0824869
D003072	0.602331	0.0495495
D003092	0.7921	0.0530688
D003093	0.842037	0.0658584
D003110	0.774815	0.0370136
D003324	0.711242	0.0434183
D003327	0.764607	0.0357012
D003371	0.653979	0.0742321
D003424	0.723333	0.0720539
D003556	0.6343	0.0942192
D003704	0.891854	0.0369501
D003865	0.799615	0.0326304
D003866	0.738727	0.0228079
D003876	0.844854	0.0614027
D003920	0.7934	0.0425371
D003921	0.656942	0.0567065
D003924	0.616333	0.0543417
D003928	0.732336	0.0427956
D003929	0.622125	0.0695509
D003967	0.70448	0.0531642
D004381	0.672292	0.0883722
D004409	0.729378	0.0246587
D004412	0.906575	0.0455139
D004417	0.64125	0.053038
D004421	0.734842	0.0400598
D004487	0.686008	0.0284016
D004681	0.724275	0.0592941
D004715	0.763896	0.0731619
D004802	0.779575	0.0546087
D004827	0.747276	0.0327827
D004828	0.485862	0.0783421
D004830	0.845549	0.0450658
D004831	0.593833	0.083502
D004832	0.812725	0.0662154
D004833	0.760333	0.0905706
D004938	0.816229	0.0677995
D005221	0.642333	0.106348
D005234	0.6735	0.0655903
D005334	0.734658	0.0410631
D005355	0.727386	0.0387964
D005764	0.768729	0.0659017
D005767	0.657396	0.086916
D005879	0.61305	0.0750417
D005901	0.853025	0.0448261
D005902	0.543417	0.0858121
D005909	0.716125	0.0622844
D005910	0.757992	0.0514639
D005921	0.671087	0.0655327
D005923	0.694258	0.0784932
D006073	0.606	0.0924331
D006086	0.785667	0.0605354
D006212	0.708782	0.0481334
D006255	0.809517	0.0543776
D006258	0.72545	0.0626845
D006261	0.685596	0.0429944
D006323	0.539583	0.0654923
D006327	0.633312	0.0771197
D006331	0.540308	0.0506814
D006332	0.677812	0.0389352
D006333	0.782417	0.021511
D006470	0.684981	0.04112
D006528	0.755652	0.0504065
D006816	0.672	0.11812
D006930	0.682993	0.0207772
D006934	0.699013	0.0657523
D006937	0.626742	0.0539893
D006940	0.707517	0.0672194
D006943	0.679923	0.04873
D006946	0.5575	0.0907747
D006948	0.72593	0.0247638
D006949	0.8287	0.0476128
D006965	0.656208	0.0603589
D006967	0.873625	0.0481562
D006973	0.747246	0.0148985
D006974	0.7235	0.0730948
D006976	0.668698	0.051511
D006977	0.678288	0.0646
D007008	0.809063	0.0506234
D007022	0.671061	0.0300373
D007024	0.588938	0.0825604
D007035	0.753038	0.0592548
D007172	0.625065	0.0434577
D007174	0.713938	0.0710721
D007249	0.742404	0.0232217
D007319	0.824355	0.0296896
D007333	0.665556	0.0511118
D007511	0.747153	0.0342762
D007674	0.739475	0.0271274
D007752	0.493854	0.109799
D007859	0.640125	0.0670435
D007938	0.787224	0.0483893
D007945	0.709667	0.0793451
D008103	0.496287	0.0800809
D008106	0.703274	0.0493239
D008113	0.667037	0.0778318
D008114	0.8316	0.0543723
D008133	0.882417	0.0629719
D008171	0.768188	0.0794021
D008173	0.583667	0.0882547
D008175	0.795123	0.0360519
D008180	0.779088	0.0560677
D008223	0.850667	0.0667842
D008228	0.773012	0.0620609
D008288	0.838417	0.064249
D008325	0.822046	0.0366166
D008545	0.640625	0.0634466
D008569	0.656586	0.041331
D008654	0.812583	0.0484873
D008881	0.694883	0.0354622
D009069	0.596093	0.0411547
D009101	0.750255	0.0474851
D009103	0.642833	0.0837701
D009127	0.674957	0.0491097
D009135	0.710616	0.0394954
D009190	0.784729	0.0588273
D009202	0.689429	0.0568585
D009203	0.699561	0.0283455
D009205	0.663	0.0816008
D009207	0.612955	0.0469407
D009293	0.617762	0.0740933
D009325	0.628839	0.0689628
D009336	0.702091	0.0275677
D009361	0.70755	0.0753113
D009362	0.614503	0.0455082
D009374	0.810505	0.0338697
D009404	0.557725	0.0748796
D009410	0.589296	0.0569896
D009422	0.70103	0.0589644
D009437	0.663722	0.0412839
D009461	0.618854	0.0796923
D009765	0.722392	0.0619586
D009771	0.7875	0.0402587
D009798	0.730275	0.0578015
D010003	0.94262	0.0177712
D010024	0.749112	0.0526535
D010051	0.74206	0.0458401
D010146	0.690826	0.0159391
D010190	0.763768	0.05248
D010243	0.696225	0.084642
D010259	0.871108	0.0437823
D010292	0.600313	0.119541
D010300	0.740692	0.0355577
D010302	0.736808	0.0731029
D010409	0.572	0.0984698
D010437	0.6685	0.0839504
D010523	0.644938	0.0867423
D011014	0.60165	0.0783682
D011183	0.574967	0.0361965
D011225	0.475388	0.0792941
D011230	0.8605	0.0741451
D011297	0.635	0.0822147
D011470	0.783833	0.0746655
D011471	0.816093	0.0307977
D011507	0.746301	0.0376385
D011537	0.74876	0.0476005
D011565	0.906052	0.0278235
D011595	0.636216	0.0453483
D011605	0.724656	0.0390523
D011618	0.85806	0.0197793
D011654	0.632038	0.049264
D011655	0.667333	0.0968042
D011658	0.767708	0.0871428
D012131	0.688525	0.0804282
D012141	0.527604	0.116474
D012148	0.803963	0.0644401
D012220	0.829708	0.0550033
D012559	0.857914	0.0216979
D012563	0.746038	0.03935
D012640	0.697205	0.0130191
D012735	0.558917	0.0736058
D012772	0.595042	0.0755537
D012852	0.768833	0.0758659
D012878	0.647012	0.0831065
D012893	0.724838	0.037368
D013035	0.492571	0.0689333
D013036	0.517833	0.10687
D013167	0.893667	0.055342
D013226	0.741115	0.0395838
D013274	0.759946	0.0428301
D013276	0.665184	0.0431842
D013313	0.748077	0.0514664
D013345	0.576425	0.069482
D013375	0.656746	0.0229085
D013610	0.705242	0.0247912
D013921	0.666475	0.0705065
D013927	0.634192	0.0444107
D014029	0.766167	0.0819739
D014202	0.79431	0.0326982
D014456	0.638292	0.0910523
D014581	0.90347	0.0326966
D014652	0.682262	0.0512799
D014693	0.850327	0.0278497
D014839	0.563672	0.0418361
D015179	0.804059	0.0362207
D015212	0.821167	0.0623544
D015228	0.610021	0.0792562
D015427	0.702934	0.0393748
D015428	0.586732	0.0613843
D015430	0.644912	0.0824847
D015431	0.684827	0.0555213
D015451	0.914167	0.0594765
D015464	0.750363	0.0636134
D015470	0.863307	0.0326272
D015473	0.821	0.0651579
D015746	0.5599	0.0679941
D015877	0.655833	0.0937549
D016055	0.660833	0.0706064
D016171	0.786271	0.0719821
D016393	0.788229	0.0727444
D016584	0.82757	0.0353948
D017029	0.741975	0.0611953
D017116	0.68275	0.0546392
D017180	0.754601	0.0259647
D017202	0.718883	0.0390334
D017379	0.836637	0.034418
D018476	0.654964	0.0328117
D018487	0.699506	0.0391414
D018754	0.624008	0.0827889
D018879	0.812738	0.0439663
D019636	0.707	0.061909
D019954	0.695987	0.0740377
D019956	0.605387	0.0880321
D019964	0.651917	0.0756095
D019966	0.674638	0.0709825
D019969	0.718542	0.0661289
D019970	0.740431	0.0277891
D020018	0.594	0.0925536
D020244	0.709292	0.0730926
D020257	0.747167	0.0922671
D020258	0.49185	0.0836855
D020301	0.62145	0.0636408
D020329	0.518229	0.121638
D020521	0.689145	0.0556323
D020734	0.686625	0.0439756
D020820	0.691741	0.0496991
D023921	0.613979	0.0866376
D029424	0.847802	0.0451614
D048909	0.601458	0.109801
D050171	0.773354	0.0670204
D050197	0.794767	0.0331984
D051437	0.642275	0.0635848
D051474	0.826333	0.0610505
D053201	0.642658	0.0531874
D054058	0.637162	0.0846571
D054198	0.821562	0.0388623
D054218	0.864729	0.0647296
D055371	0.707417	0.0837481
D056486	0.671017	0.0352782
D058186	0.738073	0.0418862
D062787	0.635167	0.10103
D064420	0.641832	0.0434436

## Sheet: Neural network
Disease (MeSH)	Mean AUC	Standard deviation
D000230	0.615381	0.0400762
D000236	0.622854	0.0969994
D000419	0.662204	0.0401973
D000437	0.716562	0.0560386
D000544	0.611202	0.0639378
D000647	0.613333	0.0266329
D000690	0.583083	0.0756682
D000707	0.512979	0.0830677
D000787	0.670479	0.0438121
D000799	0.6373	0.123463
D000855	0.643238	0.0612471
D000860	0.670312	0.094886
D001008	0.781531	0.0209513
D001049	0.634625	0.137898
D001145	0.72238	0.0296977
D001168	0.531433	0.0442997
D001169	0.549275	0.0663822
D001172	0.81696	0.0232943
D001249	0.672561	0.0476959
D001259	0.663333	0.0751962
D001281	0.78924	0.0316344
D001289	0.58747	0.0498264
D001321	0.712426	0.038135
D001416	0.43745	0.106138
D001424	0.572433	0.0485136
D001480	0.727837	0.0545728
D001523	0.776988	0.0199854
D001714	0.823957	0.0202833
D001749	0.6669	0.0636429
D001919	0.611181	0.0349015
D001927	0.607938	0.0970673
D001929	0.564717	0.0618287
D001932	0.5875	0.0924287
D002289	0.650506	0.0718914
D002292	0.710662	0.051155
D002294	0.69451	0.0615724
D002311	0.613062	0.0663237
D002312	0.660354	0.0748347
D002318	0.525673	0.068221
D002375	0.636017	0.0320681
D002389	0.607091	0.0513344
D002544	0.658979	0.0819651
D002545	0.669471	0.041896
D002546	0.608638	0.0957966
D002637	0.500954	0.0487736
D002779	0.540713	0.0769788
D002819	0.791837	0.0496857
D003072	0.581712	0.0396277
D003092	0.722925	0.0521578
D003093	0.683887	0.0540999
D003110	0.715389	0.0405769
D003324	0.567112	0.0570478
D003327	0.631766	0.0581291
D003371	0.719021	0.0516337
D003424	0.726938	0.0427503
D003556	0.64035	0.0879911
D003704	0.786083	0.038134
D003865	0.747667	0.0337941
D003866	0.68006	0.0222035
D003876	0.736896	0.0783105
D003920	0.721087	0.0674365
D003921	0.717642	0.0746516
D003924	0.672017	0.0556607
D003928	0.673728	0.05234
D003929	0.629062	0.0786756
D003967	0.597026	0.0785498
D004381	0.503292	0.107646
D004409	0.666201	0.0343248
D004412	0.801775	0.0705601
D004417	0.615833	0.0508658
D004421	0.661679	0.0436347
D004487	0.680829	0.0200469
D004681	0.736675	0.0432652
D004715	0.824583	0.0685376
D004802	0.6492	0.0637819
D004827	0.706463	0.0359022
D004828	0.586425	0.0563001
D004830	0.689281	0.0492846
D004831	0.696958	0.0703859
D004832	0.737375	0.0546423
D004833	0.707	0.108069
D004938	0.75225	0.0702065
D005221	0.607	0.0772413
D005234	0.703425	0.0779916
D005334	0.55973	0.0444963
D005355	0.660848	0.0459722
D005764	0.688333	0.0914637
D005767	0.682542	0.0751114
D005879	0.667175	0.0537703
D005901	0.570025	0.0761573
D005902	0.528979	0.0752452
D005909	0.583075	0.068967
D005910	0.714658	0.0656259
D005921	0.66415	0.0665998
D005923	0.752117	0.0584198
D006073	0.540167	0.112992
D006086	0.436833	0.0663839
D006212	0.703685	0.0423376
D006255	0.535067	0.0762527
D006258	0.656975	0.082493
D006261	0.514718	0.0537408
D006323	0.546042	0.0501379
D006327	0.698667	0.0871362
D006331	0.488552	0.0583812
D006332	0.700919	0.0414013
D006333	0.656774	0.0291277
D006470	0.666422	0.0505752
D006528	0.659859	0.0584007
D006816	0.578854	0.0743426
D006930	0.680656	0.0188238
D006934	0.594213	0.0688494
D006937	0.625942	0.0871427
D006940	0.743917	0.0573572
D006943	0.664887	0.0559842
D006946	0.5745	0.100795
D006948	0.718016	0.0215933
D006949	0.660725	0.0675503
D006965	0.680875	0.0523812
D006967	0.69205	0.0763127
D006973	0.633741	0.0176702
D006974	0.758167	0.0794374
D006976	0.575587	0.0530592
D006977	0.705812	0.0391471
D007008	0.807187	0.058005
D007022	0.615301	0.0347035
D007024	0.690604	0.0515027
D007035	0.646698	0.0421649
D007172	0.59696	0.0531919
D007174	0.696025	0.0519331
D007249	0.691438	0.0221469
D007319	0.806386	0.0212952
D007333	0.596137	0.057295
D007511	0.653205	0.0353265
D007674	0.647646	0.0344659
D007752	0.564187	0.0899741
D007859	0.524375	0.059007
D007938	0.550982	0.0733942
D007945	0.383437	0.0843563
D008103	0.54865	0.0724958
D008106	0.665369	0.0572301
D008113	0.6184	0.0856119
D008114	0.714237	0.0750273
D008133	0.837083	0.0686086
D008171	0.667208	0.0833016
D008173	0.539833	0.0829078
D008175	0.60334	0.0423909
D008180	0.781038	0.041581
D008223	0.555396	0.101117
D008228	0.79495	0.0648337
D008288	0.810375	0.0828595
D008325	0.61128	0.0582464
D008545	0.602972	0.0567511
D008569	0.607894	0.0401678
D008654	0.762958	0.0548316
D008881	0.560187	0.0319901
D009069	0.616813	0.0284696
D009101	0.55388	0.0738566
D009103	0.606208	0.080131
D009127	0.601395	0.046414
D009135	0.616575	0.0614597
D009190	0.696	0.0685489
D009202	0.611265	0.0535398
D009203	0.669893	0.0259784
D009205	0.627667	0.102061
D009207	0.566099	0.0393438
D009293	0.718125	0.0712646
D009325	0.532054	0.04383
D009336	0.641727	0.0209773
D009361	0.701767	0.0751216
D009362	0.596781	0.040397
D009374	0.655826	0.0443068
D009404	0.6433	0.0659803
D009410	0.571593	0.0478539
D009422	0.531688	0.0566585
D009437	0.750796	0.034771
D009461	0.550292	0.072094
D009765	0.660567	0.0509054
D009771	0.766875	0.0355803
D009798	0.595333	0.0679406
D010003	0.78453	0.0397062
D010024	0.719375	0.0647812
D010051	0.631042	0.0678723
D010146	0.615195	0.0148615
D010190	0.64628	0.0543132
D010243	0.613762	0.102491
D010259	0.891167	0.0261626
D010292	0.631188	0.0799072
D010300	0.684839	0.032823
D010302	0.542267	0.0854033
D010409	0.518	0.0917678
D010437	0.5165	0.110617
D010523	0.680042	0.0724048
D011014	0.653625	0.0685373
D011183	0.567417	0.0389572
D011225	0.500725	0.0783525
D011230	0.704833	0.0507682
D011297	0.479833	0.0987377
D011470	0.648	0.152611
D011507	0.66065	0.0391233
D011537	0.696909	0.0545591
D011565	0.79076	0.0445593
D011595	0.648796	0.0275053
D011605	0.705192	0.0424927
D011618	0.745207	0.0268098
D011654	0.584759	0.0596182
D011655	0.679667	0.117722
D011658	0.644583	0.0872511
D012131	0.5937	0.0469411
D012141	0.616	0.0871737
D012148	0.777775	0.0439491
D012220	0.755792	0.0780308
D012559	0.795608	0.0250667
D012563	0.588183	0.125003
D012640	0.657216	0.0199065
D012735	0.641229	0.066793
D012772	0.51625	0.0668807
D012852	0.5995	0.0890609
D012878	0.543687	0.076612
D012893	0.571844	0.0420049
D013035	0.582792	0.060026
D013036	0.597333	0.0897596
D013167	0.795667	0.0701378
D013226	0.655136	0.0332058
D013274	0.687075	0.0598682
D013276	0.55094	0.0493798
D013313	0.706929	0.0384001
D013345	0.582625	0.0651713
D013375	0.640894	0.0274678
D013610	0.630096	0.01622
D013921	0.7285	0.0608811
D013927	0.640354	0.0375247
D014029	0.749833	0.0828266
D014202	0.697973	0.033513
D014456	0.68075	0.0840969
D014581	0.579321	0.0596509
D014652	0.620463	0.0908013
D014693	0.772182	0.0318086
D014839	0.561505	0.0326652
D015179	0.710066	0.0466617
D015212	0.884333	0.052106
D015228	0.586417	0.0948883
D015427	0.629978	0.0490266
D015428	0.542004	0.0546878
D015430	0.60755	0.0728485
D015431	0.602371	0.0612691
D015451	0.723833	0.0729857
D015464	0.622212	0.0543804
D015470	0.671444	0.0605859
D015473	0.506229	0.0986149
D015746	0.579483	0.0695253
D015877	0.705333	0.0672066
D016055	0.544833	0.11429
D016171	0.744146	0.048947
D016393	0.688333	0.089393
D016584	0.656592	0.0336514
D017029	0.813625	0.0440713
D017116	0.428083	0.0972169
D017180	0.6413	0.0274331
D017202	0.617629	0.0425288
D017379	0.757676	0.0457958
D018476	0.690635	0.0554498
D018487	0.569275	0.0448329
D018754	0.587392	0.0738508
D018879	0.440048	0.0858796
D019636	0.705292	0.101425
D019954	0.5964	0.0736431
D019956	0.660975	0.0573432
D019964	0.5967	0.0488471
D019966	0.652625	0.0879328
D019969	0.62275	0.0397427
D019970	0.684362	0.0256074
D020018	0.58695	0.0964567
D020244	0.729417	0.0958399
D020257	0.789833	0.0817491
D020258	0.5304	0.0831317
D020301	0.588208	0.0523725
D020329	0.533917	0.0711212
D020521	0.674735	0.0386697
D020734	0.642494	0.0390051
D020820	0.672333	0.0465413
D023921	0.661479	0.107565
D029424	0.579012	0.0732213
D048909	0.604	0.103032
D050171	0.7925	0.0754615
D050197	0.651059	0.0506907
D051437	0.567458	0.0537829
D051474	0.812667	0.0778903
D053201	0.676975	0.0524265
D054058	0.707525	0.0767479
D054198	0.604194	0.0534038
D054218	0.646125	0.109219
D055371	0.727208	0.100615
D056486	0.672085	0.0319738
D058186	0.598813	0.0557357
D062787	0.575167	0.102726
D064420	0.554549	0.0396513
