# Supplementary material for: Drug repositioning using drug-disease vectors based on an integrated network
Source: BMC Bioinformatics. 2018 Nov 21;19:446. doi: 10.1186/s12859-018-2490-x (PMC6249928; doi:10.1186/s12859-018-2490-x)
Supplement: Supplementary file 2 — Predicted drugs and probabilities corresponding to the drugs for diseases. (XLSX 2039 kb) [file 12859_2018_2490_MOESM2_ESM.xlsx]

## Sheet: Sheet1
DrugBank ID	DrugName	Disease (MeSH ID)	MeSH Term	Probability	PubMed Count	Clinical trials(1: inclusion)
DB01203	Nadolol	D000787	Angina Pectoris	1	70	0
DB01210	Levobunolol	D000787	Angina Pectoris	1	0	0
DB01214	Metipranolol	D000787	Angina Pectoris	1	6	0
DB04861	Nebivolol	D000787	Angina Pectoris	1	23	1
DB00189	Ethchlorvynol	D001008	Anxiety Disorders	1	0	0
DB00231	Temazepam	D001008	Anxiety Disorders	1	9	1
DB00371	Meprobamate	D001008	Anxiety Disorders	1	84	0
DB00402	Eszopiclone	D001008	Anxiety Disorders	1	6	1
DB00628	Clorazepate	D001008	Anxiety Disorders	1	28	0
DB00683	Midazolam	D001008	Anxiety Disorders	1	38	1
DB00801	Halazepam	D001008	Anxiety Disorders	1	9	0
DB00897	Triazolam	D001008	Anxiety Disorders	1	8	1
DB01107	Methyprylon	D001008	Anxiety Disorders	1	1	0
DB01215	Estazolam	D001008	Anxiety Disorders	1	2	0
DB01437	Glutethimide	D001008	Anxiety Disorders	1	2	0
DB01588	Prazepam	D001008	Anxiety Disorders	1	12	0
DB01589	Quazepam	D001008	Anxiety Disorders	1	1	0
DB01595	Nitrazepam	D001008	Anxiety Disorders	1	6	1
DB00508	Triflupromazine	D001049	Apnea	1	1	0
DB00598	Labetalol	D001049	Apnea	1	2	0
DB01221	Ketamine	D001049	Apnea	1	178	1
DB06288	Amisulpride	D001049	Apnea	1	0	0
DB00465	Ketorolac	D001172	Arthritis, Rheumatoid	1	7	0
DB00500	Tolmetin	D001172	Arthritis, Rheumatoid	1	73	0
DB00749	Etodolac	D001172	Arthritis, Rheumatoid	1	56	0
DB00821	Carprofen	D001172	Arthritis, Rheumatoid	1	20	0
DB00861	Diflunisal	D001172	Arthritis, Rheumatoid	1	33	0
DB00870	Suprofen	D001172	Arthritis, Rheumatoid	1	3	0
DB00936	Salicylic acid	D001172	Arthritis, Rheumatoid	1	63	0
DB00939	Meclofenamic acid	D001172	Arthritis, Rheumatoid	1	17	0
DB00963	Bromfenac	D001172	Arthritis, Rheumatoid	1	1	0
DB00991	Oxaprozin	D001172	Arthritis, Rheumatoid	1	18	0
DB01283	Lumiracoxib	D001172	Arthritis, Rheumatoid	1	18	1
DB01397	Magnesium salicylate	D001172	Arthritis, Rheumatoid	1	0	0
DB01399	Salsalate	D001172	Arthritis, Rheumatoid	1	13	0
DB01401	Choline magnesium trisalicylate	D001172	Arthritis, Rheumatoid	1	14	0
DB01419	Antrafenine	D001172	Arthritis, Rheumatoid	1	0	0
DB01435	Antipyrine	D001172	Arthritis, Rheumatoid	1	23	0
DB01600	Tiaprofenic acid	D001172	Arthritis, Rheumatoid	1	33	0
DB06725	Lornoxicam	D001172	Arthritis, Rheumatoid	1	12	0
DB06802	Nepafenac	D001172	Arthritis, Rheumatoid	1	0	0
DB00340	Metixene	D001480	Basal Ganglia Diseases	1	1	0
DB00434	Cyproheptadine	D001480	Basal Ganglia Diseases	1	1	0
DB00496	Darifenacin	D001480	Basal Ganglia Diseases	1	0	0
DB00572	Atropine	D001480	Basal Ganglia Diseases	1	15	0
DB00715	Paroxetine	D001480	Basal Ganglia Diseases	1	10	0
DB00725	Homatropine Methylbromide	D001480	Basal Ganglia Diseases	1	0	0
DB00747	Scopolamine	D001480	Basal Ganglia Diseases	1	6	0
DB00785	Cryptenamine	D001480	Basal Ganglia Diseases	1	0	0
DB01036	Tolterodine	D001480	Basal Ganglia Diseases	1	0	0
DB01591	Solifenacin	D001480	Basal Ganglia Diseases	1	0	0
DB06702	Fesoterodine	D001480	Basal Ganglia Diseases	1	0	0
DB08897	Aclidinium	D001480	Basal Ganglia Diseases	1	0	0
DB09076	Umeclidinium	D001480	Basal Ganglia Diseases	1	0	0
DB06216	Asenapine	D001523	Mental Disorders	1	22	0
DB08815	Lurasidone	D001523	Mental Disorders	1	11	0
DB00014	Goserelin	D003371	Cough	1	1	0
DB00025	Antihemophilic factor, human recombinant	D003371	Cough	1	2	0
DB00100	Coagulation Factor IX (Recombinant)	D003371	Cough	1	1	0
DB00159	Icosapent	D003371	Cough	1	0	0
DB00185	Cevimeline	D003371	Cough	1	1	0
DB00327	Hydromorphone	D003371	Cough	1	7	0
DB00333	Methadone	D003371	Cough	1	36	0
DB00374	Treprostinil	D003371	Cough	1	12	0
DB00411	Carbachol	D003371	Cough	1	39	0
DB00449	Dipivefrin	D003371	Cough	1	0	0
DB00470	Dronabinol	D003371	Cough	1	7	0
DB00486	Nabilone	D003371	Cough	1	0	0
DB00497	Oxycodone	D003371	Cough	1	15	0
DB00574	Fenfluramine	D003371	Cough	1	0	0
DB00604	Cisapride	D003371	Cough	1	13	0
DB00627	Niacin	D003371	Cough	1	10	0
DB00708	Sufentanil	D003371	Cough	1	25	0
DB00723	Methoxamine	D003371	Cough	1	0	0
DB00770	Alprostadil	D003371	Cough	1	2	0
DB00836	Loperamide	D003371	Cough	1	0	0
DB00854	Levorphanol	D003371	Cough	1	25	0
DB00865	Benzphetamine	D003371	Cough	1	0	0
DB00899	Remifentanil	D003371	Cough	1	116	1
DB00918	Almotriptan	D003371	Cough	1	0	0
DB00998	Frovatriptan	D003371	Cough	1	0	0
DB01064	Isoprenaline	D003371	Cough	1	12	0
DB01065	Melatonin	D003371	Cough	1	3	0
DB01081	Diphenoxylate	D003371	Cough	1	1	0
DB01088	Iloprost	D003371	Cough	1	10	0
DB01102	Arbutamine	D003371	Cough	1	0	0
DB01240	Epoprostenol	D003371	Cough	1	18	0
DB01278	Pramlintide	D003371	Cough	1	0	0
DB01288	Fenoterol	D003371	Cough	1	26	0
DB01407	Clenbuterol	D003371	Cough	1	12	0
DB01439	3-Methylthiofentanyl	D003371	Cough	1	0	0
DB01444	Dimethylthiambutene	D003371	Cough	1	0	0
DB01452	Heroin	D003371	Cough	1	34	0
DB01472	4-Methoxyamphetamine	D003371	Cough	1	0	0
DB01535	Carfentanil	D003371	Cough	1	0	0
DB01571	3-Methylfentanyl	D003371	Cough	1	0	0
DB01579	Phendimetrazine	D003371	Cough	1	0	0
DB02638	Terlipressin	D003371	Cough	1	0	0
DB06711	Naphazoline	D003371	Cough	1	1	0
DB06738	Ketobemidone	D003371	Cough	1	1	0
DB06791	Lanreotide	D003371	Cough	1	0	0
DB09071	Tasimelteon	D003371	Cough	1	0	0
DB00915	Amantadine	D004412	Dysmenorrhea	1	0	0
DB01043	Memantine	D004412	Dysmenorrhea	1	0	0
DB00223	Diflorasone	D004802	Eosinophilia	1	0	0
DB00240	Alclometasone	D004802	Eosinophilia	1	0	0
DB00253	Medrysone	D004802	Eosinophilia	1	0	0
DB00324	Fluorometholone	D004802	Eosinophilia	1	1	0
DB00547	Desoximetasone	D004802	Eosinophilia	1	0	0
DB00591	Fluocinolone Acetonide	D004802	Eosinophilia	1	6	0
DB00596	Ulobetasol	D004802	Eosinophilia	1	0	0
DB00620	Triamcinolone	D004802	Eosinophilia	1	32	0
DB00663	Flumethasone	D004802	Eosinophilia	1	0	0
DB00764	Mometasone	D004802	Eosinophilia	1	8	0
DB00769	Hydrocortamate	D004802	Eosinophilia	1	0	0
DB00838	Clocortolone	D004802	Eosinophilia	1	0	0
DB00846	Flurandrenolide	D004802	Eosinophilia	1	0	0
DB00896	Rimexolone	D004802	Eosinophilia	1	0	0
DB00959	Methylprednisolone	D004802	Eosinophilia	1	330	0
DB01013	Clobetasol propionate	D004802	Eosinophilia	1	2	0
DB01047	Fluocinonide	D004802	Eosinophilia	1	2	0
DB01130	Prednicarbate	D004802	Eosinophilia	1	1	0
DB01260	Desonide	D004802	Eosinophilia	1	0	0
DB01380	Cortisone acetate	D004802	Eosinophilia	1	1	0
DB01384	Paramethasone	D004802	Eosinophilia	1	1	0
DB01410	Ciclesonide	D004802	Eosinophilia	1	5	0
DB06781	Difluprednate	D004802	Eosinophilia	1	0	0
DB08906	Fluticasone furoate	D004802	Eosinophilia	1	4	0
DB00381	Amlodipine	D006212	Hallucinations	1	1	0
DB00434	Cyproheptadine	D006212	Hallucinations	1	10	0
DB01136	Carvedilol	D006212	Hallucinations	1	1	0
DB01392	Yohimbine	D006212	Hallucinations	1	4	0
DB06678	Esmirtazapine	D006212	Hallucinations	1	0	0
DB08875	Cabozantinib	D006212	Hallucinations	1	0	0
DB00283	Clemastine	D006255	Rhinitis, Allergic, Seasonal	1	31	0
DB00405	Dexbrompheniramine	D006255	Rhinitis, Allergic, Seasonal	1	5	0
DB00427	Triprolidine	D006255	Rhinitis, Allergic, Seasonal	1	29	0
DB00471	Montelukast	D006255	Rhinitis, Allergic, Seasonal	1	108	1
DB00549	Zafirlukast	D006255	Rhinitis, Allergic, Seasonal	1	14	0
DB00557	Hydroxyzine	D006255	Rhinitis, Allergic, Seasonal	1	41	0
DB00587	Cinalukast	D006255	Rhinitis, Allergic, Seasonal	1	0	0
DB00737	Meclizine	D006255	Rhinitis, Allergic, Seasonal	1	0	0
DB00748	Carbinoxamine	D006255	Rhinitis, Allergic, Seasonal	1	2	0
DB00792	Tripelennamine	D006255	Rhinitis, Allergic, Seasonal	1	21	0
DB00902	Methdilazine	D006255	Rhinitis, Allergic, Seasonal	1	2	0
DB00985	Dimenhydrinate	D006255	Rhinitis, Allergic, Seasonal	1	0	0
DB01071	Mequitazine	D006255	Rhinitis, Allergic, Seasonal	1	12	0
DB01084	Emedastine	D006255	Rhinitis, Allergic, Seasonal	1	3	0
DB01176	Cyclizine	D006255	Rhinitis, Allergic, Seasonal	1	0	0
DB01237	Bromodiphenhydramine	D006255	Rhinitis, Allergic, Seasonal	1	0	0
DB01246	Alimemazine	D006255	Rhinitis, Allergic, Seasonal	1	0	0
DB01615	Aceprometazine	D006255	Rhinitis, Allergic, Seasonal	1	0	0
DB01619	Phenindamine	D006255	Rhinitis, Allergic, Seasonal	1	1	0
DB01620	Pheniramine	D006255	Rhinitis, Allergic, Seasonal	1	10	0
DB04837	Clofedanol	D006255	Rhinitis, Allergic, Seasonal	1	0	0
DB04890	Bepotastine	D006255	Rhinitis, Allergic, Seasonal	1	2	0
DB04905	Tesmilifene	D006255	Rhinitis, Allergic, Seasonal	1	0	0
DB06282	Levocetirizine	D006255	Rhinitis, Allergic, Seasonal	1	57	0
DB06691	Mepyramine	D006255	Rhinitis, Allergic, Seasonal	1	5	0
DB06766	Alcaftadine	D006255	Rhinitis, Allergic, Seasonal	1	0	0
DB08799	Antazoline	D006255	Rhinitis, Allergic, Seasonal	1	8	0
DB08800	Chloropyramine	D006255	Rhinitis, Allergic, Seasonal	1	1	0
DB08802	Isothipendyl	D006255	Rhinitis, Allergic, Seasonal	1	0	0
DB08936	Chlorcyclizine	D006255	Rhinitis, Allergic, Seasonal	1	1	0
DB00283	Clemastine	D006967	Hypersensitivity	1	59	0
DB00405	Dexbrompheniramine	D006967	Hypersensitivity	1	6	0
DB00427	Triprolidine	D006967	Hypersensitivity	1	17	0
DB00471	Montelukast	D006967	Hypersensitivity	1	110	1
DB00549	Zafirlukast	D006967	Hypersensitivity	1	31	0
DB00587	Cinalukast	D006967	Hypersensitivity	1	0	0
DB00719	Azatadine	D006967	Hypersensitivity	1	12	0
DB00737	Meclizine	D006967	Hypersensitivity	1	3	0
DB00748	Carbinoxamine	D006967	Hypersensitivity	1	3	0
DB00792	Tripelennamine	D006967	Hypersensitivity	1	65	0
DB00902	Methdilazine	D006967	Hypersensitivity	1	2	0
DB00967	Desloratadine	D006967	Hypersensitivity	1	42	0
DB00972	Azelastine	D006967	Hypersensitivity	1	69	0
DB00985	Dimenhydrinate	D006967	Hypersensitivity	1	7	0
DB01084	Emedastine	D006967	Hypersensitivity	1	9	0
DB01176	Cyclizine	D006967	Hypersensitivity	1	5	0
DB01237	Bromodiphenhydramine	D006967	Hypersensitivity	1	3	0
DB01246	Alimemazine	D006967	Hypersensitivity	1	0	0
DB01615	Aceprometazine	D006967	Hypersensitivity	1	0	0
DB01619	Phenindamine	D006967	Hypersensitivity	1	10	0
DB01620	Pheniramine	D006967	Hypersensitivity	1	24	0
DB04837	Clofedanol	D006967	Hypersensitivity	1	0	0
DB04890	Bepotastine	D006967	Hypersensitivity	1	9	0
DB04905	Tesmilifene	D006967	Hypersensitivity	1	0	0
DB06282	Levocetirizine	D006967	Hypersensitivity	1	36	0
DB06691	Mepyramine	D006967	Hypersensitivity	1	65	0
DB06766	Alcaftadine	D006967	Hypersensitivity	1	1	0
DB08799	Antazoline	D006967	Hypersensitivity	1	23	0
DB08800	Chloropyramine	D006967	Hypersensitivity	1	7	0
DB08802	Isothipendyl	D006967	Hypersensitivity	1	2	0
DB08936	Chlorcyclizine	D006967	Hypersensitivity	1	3	0
DB01624	Zuclopenthixol	D007035	Hypothermia	1	2	0
DB04946	Iloperidone	D007035	Hypothermia	1	0	0
DB00014	Goserelin	D009207	Myoclonus	1	0	0
DB00315	Zolmitriptan	D009207	Myoclonus	1	0	0
DB00667	Histamine	D009207	Myoclonus	1	8	0
DB00669	Sumatriptan	D009207	Myoclonus	1	6	0
DB00952	Naratriptan	D009207	Myoclonus	1	0	0
DB01143	Amifostine	D009207	Myoclonus	1	0	0
DB06694	Xylometazoline	D009207	Myoclonus	1	0	0
DB00246	Ziprasidone	D009771	Obsessive-Compulsive Disorder	1	24	0
DB00321	Amitriptyline	D009771	Obsessive-Compulsive Disorder	1	43	0
DB00420	Promazine	D009771	Obsessive-Compulsive Disorder	1	1	0
DB00543	Amoxapine	D009771	Obsessive-Compulsive Disorder	1	0	0
DB00777	Propiomazine	D009771	Obsessive-Compulsive Disorder	1	0	0
DB00934	Maprotiline	D009771	Obsessive-Compulsive Disorder	1	7	0
DB01049	Ergoloid mesylate	D009771	Obsessive-Compulsive Disorder	1	0	0
DB01142	Doxepin	D009771	Obsessive-Compulsive Disorder	1	16	0
DB01239	Chlorprothixene	D009771	Obsessive-Compulsive Disorder	1	3	0
DB06216	Asenapine	D009771	Obsessive-Compulsive Disorder	1	5	0
DB00461	Nabumetone	D010003	Osteoarthritis	1	122	0
DB00465	Ketorolac	D010003	Osteoarthritis	1	27	1
DB00712	Flurbiprofen	D010003	Osteoarthritis	1	60	0
DB00821	Carprofen	D010003	Osteoarthritis	1	64	0
DB00870	Suprofen	D010003	Osteoarthritis	1	8	0
DB00936	Salicylic acid	D010003	Osteoarthritis	1	18	0
DB00939	Meclofenamic acid	D010003	Osteoarthritis	1	10	0
DB00963	Bromfenac	D010003	Osteoarthritis	1	1	0
DB00991	Oxaprozin	D010003	Osteoarthritis	1	17	0
DB01397	Magnesium salicylate	D010003	Osteoarthritis	1	0	0
DB01399	Salsalate	D010003	Osteoarthritis	1	8	0
DB01401	Choline magnesium trisalicylate	D010003	Osteoarthritis	1	1	0
DB01435	Antipyrine	D010003	Osteoarthritis	1	8	0
DB01600	Tiaprofenic acid	D010003	Osteoarthritis	1	61	0
DB06725	Lornoxicam	D010003	Osteoarthritis	1	17	0
DB06802	Nepafenac	D010003	Osteoarthritis	1	0	0
DB01439	3-Methylthiofentanyl	D010146	Pain	1	0	0
DB01535	Carfentanil	D010146	Pain	1	51	0
DB01571	3-Methylfentanyl	D010146	Pain	1	2	0
DB00283	Clemastine	D011537	Pruritus	1	23	0
DB00405	Dexbrompheniramine	D011537	Pruritus	1	3	0
DB00427	Triprolidine	D011537	Pruritus	1	4	0
DB00455	Loratadine	D011537	Pruritus	1	79	0
DB00719	Azatadine	D011537	Pruritus	1	1	0
DB00737	Meclizine	D011537	Pruritus	1	1	0
DB00748	Carbinoxamine	D011537	Pruritus	1	1	0
DB00792	Tripelennamine	D011537	Pruritus	1	9	0
DB00902	Methdilazine	D011537	Pruritus	1	8	0
DB00920	Ketotifen	D011537	Pruritus	1	55	0
DB00985	Dimenhydrinate	D011537	Pruritus	1	2	0
DB01071	Mequitazine	D011537	Pruritus	1	3	0
DB01084	Emedastine	D011537	Pruritus	1	9	0
DB01176	Cyclizine	D011537	Pruritus	1	3	0
DB01237	Bromodiphenhydramine	D011537	Pruritus	1	0	0
DB01246	Alimemazine	D011537	Pruritus	1	2	0
DB01615	Aceprometazine	D011537	Pruritus	1	0	0
DB01619	Phenindamine	D011537	Pruritus	1	4	0
DB01620	Pheniramine	D011537	Pruritus	1	7	0
DB04837	Clofedanol	D011537	Pruritus	1	0	0
DB04890	Bepotastine	D011537	Pruritus	1	15	0
DB04905	Tesmilifene	D011537	Pruritus	1	0	0
DB06282	Levocetirizine	D011537	Pruritus	1	36	0
DB06691	Mepyramine	D011537	Pruritus	1	15	0
DB06766	Alcaftadine	D011537	Pruritus	1	5	0
DB08799	Antazoline	D011537	Pruritus	1	2	0
DB08800	Chloropyramine	D011537	Pruritus	1	0	0
DB08802	Isothipendyl	D011537	Pruritus	1	3	0
DB08936	Chlorcyclizine	D011537	Pruritus	1	4	0
DB00523	Alitretinoin	D011565	Psoriasis	1	13	0
DB00246	Ziprasidone	D011595	Psychomotor Agitation	1	64	1
DB00540	Nortriptyline	D011595	Psychomotor Agitation	1	3	0
DB00543	Amoxapine	D011595	Psychomotor Agitation	1	2	0
DB01049	Ergoloid mesylate	D011595	Psychomotor Agitation	1	0	0
DB01142	Doxepin	D011595	Psychomotor Agitation	1	2	0
DB01238	Aripiprazole	D011595	Psychomotor Agitation	1	70	0
DB01403	Methotrimeprazine	D011595	Psychomotor Agitation	1	14	0
DB06216	Asenapine	D011595	Psychomotor Agitation	1	4	0
DB00082	Pegvisomant	D012563	Schizophrenia, Paranoid	1	0	0
DB00145	Glycine	D012563	Schizophrenia, Paranoid	1	1	0
DB00193	Tramadol	D012563	Schizophrenia, Paranoid	1	0	0
DB00212	Remikiren	D012563	Schizophrenia, Paranoid	1	0	0
DB00302	Tranexamic Acid	D012563	Schizophrenia, Paranoid	1	0	0
DB00420	Promazine	D012563	Schizophrenia, Paranoid	1	1	0
DB00434	Cyproheptadine	D012563	Schizophrenia, Paranoid	1	0	0
DB00436	Bendroflumethiazide	D012563	Schizophrenia, Paranoid	1	0	0
DB00457	Prazosin	D012563	Schizophrenia, Paranoid	1	0	0
DB00458	Imipramine	D012563	Schizophrenia, Paranoid	1	8	0
DB00464	Sodium Tetradecyl Sulfate	D012563	Schizophrenia, Paranoid	1	0	0
DB00495	Zidovudine	D012563	Schizophrenia, Paranoid	1	0	0
DB00513	Aminocaproic Acid	D012563	Schizophrenia, Paranoid	1	0	0
DB00540	Nortriptyline	D012563	Schizophrenia, Paranoid	1	0	0
DB00543	Amoxapine	D012563	Schizophrenia, Paranoid	1	1	0
DB00590	Doxazosin	D012563	Schizophrenia, Paranoid	1	0	0
DB00605	Sulindac	D012563	Schizophrenia, Paranoid	1	0	0
DB00630	Alendronic acid	D012563	Schizophrenia, Paranoid	1	1	0
DB00768	Olopatadine	D012563	Schizophrenia, Paranoid	1	0	0
DB00777	Propiomazine	D012563	Schizophrenia, Paranoid	1	0	0
DB00786	Marimastat	D012563	Schizophrenia, Paranoid	1	0	0
DB00795	Sulfasalazine	D012563	Schizophrenia, Paranoid	1	1	0
DB00805	Minaprine	D012563	Schizophrenia, Paranoid	1	0	0
DB00864	Tacrolimus	D012563	Schizophrenia, Paranoid	1	0	0
DB00925	Phenoxybenzamine	D012563	Schizophrenia, Paranoid	1	0	0
DB01049	Ergoloid mesylate	D012563	Schizophrenia, Paranoid	1	0	0
DB01069	Promethazine	D012563	Schizophrenia, Paranoid	1	0	0
DB01077	Etidronic acid	D012563	Schizophrenia, Paranoid	1	0	0
DB01079	Tegaserod	D012563	Schizophrenia, Paranoid	1	0	0
DB01097	Leflunomide	D012563	Schizophrenia, Paranoid	1	0	0
DB01100	Pimozide	D012563	Schizophrenia, Paranoid	1	21	0
DB01142	Doxepin	D012563	Schizophrenia, Paranoid	1	1	0
DB01149	Nefazodone	D012563	Schizophrenia, Paranoid	1	1	0
DB01151	Desipramine	D012563	Schizophrenia, Paranoid	1	1	0
DB01159	Halothane	D012563	Schizophrenia, Paranoid	1	0	0
DB01162	Terazosin	D012563	Schizophrenia, Paranoid	1	0	0
DB01183	Naloxone	D012563	Schizophrenia, Paranoid	1	5	0
DB01185	Fluoxymesterone	D012563	Schizophrenia, Paranoid	1	0	0
DB01221	Ketamine	D012563	Schizophrenia, Paranoid	1	1	0
DB01242	Clomipramine	D012563	Schizophrenia, Paranoid	1	8	0
DB01267	Paliperidone	D012563	Schizophrenia, Paranoid	1	13	0
DB01392	Yohimbine	D012563	Schizophrenia, Paranoid	1	0	0
DB01403	Methotrimeprazine	D012563	Schizophrenia, Paranoid	1	4	0
DB01404	Ginseng	D012563	Schizophrenia, Paranoid	1	0	0
DB02533	Pimagedine	D012563	Schizophrenia, Paranoid	1	0	0
DB02621	Latrunculin A	D012563	Schizophrenia, Paranoid	1	0	0
DB03395	Enalkiren	D012563	Schizophrenia, Paranoid	1	0	0
DB03496	Alvocidib	D012563	Schizophrenia, Paranoid	1	0	0
DB04707	Hydroxyfasudil	D012563	Schizophrenia, Paranoid	1	0	0
DB04946	Iloperidone	D012563	Schizophrenia, Paranoid	1	0	0
DB06144	Sertindole	D012563	Schizophrenia, Paranoid	1	3	0
DB06148	Mianserin	D012563	Schizophrenia, Paranoid	1	2	0
DB06216	Asenapine	D012563	Schizophrenia, Paranoid	1	0	0
DB06603	Panobinostat	D012563	Schizophrenia, Paranoid	1	0	0
DB06678	Esmirtazapine	D012563	Schizophrenia, Paranoid	1	0	0
DB06751	Drotaverine	D012563	Schizophrenia, Paranoid	1	0	0
DB08828	Vismodegib	D012563	Schizophrenia, Paranoid	1	0	0
DB08838	Agmatine	D012563	Schizophrenia, Paranoid	1	0	0
DB08954	Ifenprodil	D012563	Schizophrenia, Paranoid	1	0	0
DB09026	Aliskiren	D012563	Schizophrenia, Paranoid	1	0	0
DB09036	Siltuximab	D012563	Schizophrenia, Paranoid	1	0	0
DB09053	Ibrutinib	D012563	Schizophrenia, Paranoid	1	0	0
DB09143	Sonidegib	D012563	Schizophrenia, Paranoid	1	0	0
DB00195	Betaxolol	D013610	Tachycardia	1	20	0
DB04861	Nebivolol	D013610	Tachycardia	1	12	0
DB00405	Dexbrompheniramine	D014581	Urticaria	1	0	0
DB00427	Triprolidine	D014581	Urticaria	1	19	0
DB00587	Cinalukast	D014581	Urticaria	1	0	0
DB00719	Azatadine	D014581	Urticaria	1	7	0
DB00737	Meclizine	D014581	Urticaria	1	0	0
DB00792	Tripelennamine	D014581	Urticaria	1	9	0
DB00902	Methdilazine	D014581	Urticaria	1	0	0
DB00972	Azelastine	D014581	Urticaria	1	16	0
DB00985	Dimenhydrinate	D014581	Urticaria	1	1	0
DB01071	Mequitazine	D014581	Urticaria	1	14	0
DB01084	Emedastine	D014581	Urticaria	1	6	0
DB01176	Cyclizine	D014581	Urticaria	1	3	0
DB01237	Bromodiphenhydramine	D014581	Urticaria	1	0	0
DB01246	Alimemazine	D014581	Urticaria	1	0	0
DB01615	Aceprometazine	D014581	Urticaria	1	0	0
DB01619	Phenindamine	D014581	Urticaria	1	0	0
DB01620	Pheniramine	D014581	Urticaria	1	7	0
DB04837	Clofedanol	D014581	Urticaria	1	0	0
DB04890	Bepotastine	D014581	Urticaria	1	9	0
DB04905	Tesmilifene	D014581	Urticaria	1	0	0
DB06282	Levocetirizine	D014581	Urticaria	1	119	0
DB06691	Mepyramine	D014581	Urticaria	1	4	0
DB06766	Alcaftadine	D014581	Urticaria	1	1	0
DB08799	Antazoline	D014581	Urticaria	1	0	0
DB08800	Chloropyramine	D014581	Urticaria	1	0	0
DB08802	Isothipendyl	D014581	Urticaria	1	1	0
DB08936	Chlorcyclizine	D014581	Urticaria	1	0	0
DB00246	Ziprasidone	D016584	Panic Disorder	1	5	1
DB00543	Amoxapine	D016584	Panic Disorder	1	1	0
DB01224	Quetiapine	D016584	Panic Disorder	1	22	0
DB01238	Aripiprazole	D016584	Panic Disorder	1	13	1
DB01403	Methotrimeprazine	D016584	Panic Disorder	1	1	0
DB06216	Asenapine	D016584	Panic Disorder	1	1	0
DB00180	Flunisolide	D017116	Low Back Pain	1	0	0
DB00223	Diflorasone	D017116	Low Back Pain	1	0	0
DB00240	Alclometasone	D017116	Low Back Pain	1	0	0
DB00253	Medrysone	D017116	Low Back Pain	1	0	0
DB00324	Fluorometholone	D017116	Low Back Pain	1	0	0
DB00378	Dydrogesterone	D017116	Low Back Pain	1	0	0
DB00394	Beclomethasone dipropionate	D017116	Low Back Pain	1	0	0
DB00547	Desoximetasone	D017116	Low Back Pain	1	0	0
DB00591	Fluocinolone Acetonide	D017116	Low Back Pain	1	0	0
DB00596	Ulobetasol	D017116	Low Back Pain	1	0	0
DB00635	Prednisone	D017116	Low Back Pain	1	42	0
DB00663	Flumethasone	D017116	Low Back Pain	1	0	0
DB00717	Norethisterone	D017116	Low Back Pain	1	0	0
DB00764	Mometasone	D017116	Low Back Pain	1	0	0
DB00769	Hydrocortamate	D017116	Low Back Pain	1	0	0
DB00838	Clocortolone	D017116	Low Back Pain	1	0	0
DB00846	Flurandrenolide	D017116	Low Back Pain	1	0	0
DB00860	Prednisolone	D017116	Low Back Pain	1	52	0
DB00873	Loteprednol	D017116	Low Back Pain	1	0	0
DB00896	Rimexolone	D017116	Low Back Pain	1	0	0
DB00953	Rizatriptan	D017116	Low Back Pain	1	0	0
DB01013	Clobetasol propionate	D017116	Low Back Pain	1	0	0
DB01130	Prednicarbate	D017116	Low Back Pain	1	0	0
DB01260	Desonide	D017116	Low Back Pain	1	0	0
DB01380	Cortisone acetate	D017116	Low Back Pain	1	0	0
DB01384	Paramethasone	D017116	Low Back Pain	1	1	0
DB01410	Ciclesonide	D017116	Low Back Pain	1	0	0
DB04787	Tanaproget	D017116	Low Back Pain	1	0	0
DB06713	Norelgestromin	D017116	Low Back Pain	1	0	0
DB06781	Difluprednate	D017116	Low Back Pain	1	0	0
DB06789	Hydroxyprogesterone caproate	D017116	Low Back Pain	1	0	0
DB08820	Ivacaftor	D017116	Low Back Pain	1	0	0
DB08906	Fluticasone furoate	D017116	Low Back Pain	1	0	0
DB00532	Mephenytoin	D017180	Tachycardia, Ventricular	1	1	0
DB00564	Carbamazepine	D017180	Tachycardia, Ventricular	1	1	0
DB00750	Prilocaine	D017180	Tachycardia, Ventricular	1	0	0
DB00754	Ethotoin	D017180	Tachycardia, Ventricular	1	0	0
DB00776	Oxcarbazepine	D017180	Tachycardia, Ventricular	1	0	0
DB00868	Benzonatate	D017180	Tachycardia, Ventricular	1	0	0
DB01228	Encainide	D017180	Tachycardia, Ventricular	1	12	0
DB00268	Ropinirole	D018476	Hypokinesia	1	2	0
DB00696	Ergotamine	D018476	Hypokinesia	1	1	0
DB00508	Triflupromazine	D053201	Urinary Bladder, Overactive	1	0	0
DB00679	Thioridazine	D053201	Urinary Bladder, Overactive	1	0	0
DB00751	Epinastine	D053201	Urinary Bladder, Overactive	1	0	0
DB00875	Flupentixol	D053201	Urinary Bladder, Overactive	1	0	0
DB01614	Acepromazine	D053201	Urinary Bladder, Overactive	1	0	0
DB01622	Thioproperazine	D053201	Urinary Bladder, Overactive	1	0	0
DB01624	Zuclopenthixol	D053201	Urinary Bladder, Overactive	1	0	0
DB00195	Betaxolol	D001281	Atrial Fibrillation	0.998	5	0
DB01210	Levobunolol	D001281	Atrial Fibrillation	0.998	0	0
DB01214	Metipranolol	D001281	Atrial Fibrillation	0.998	1	0
DB01580	Oxprenolol	D001281	Atrial Fibrillation	0.998	9	0
DB04861	Nebivolol	D001281	Atrial Fibrillation	0.998	10	0
DB00202	Succinylcholine	D001416	Back Pain	0.998	1	0
DB00221	Isoetarine	D001416	Back Pain	0.998	0	0
DB00318	Codeine	D001416	Back Pain	0.998	56	0
DB00484	Brimonidine	D001416	Back Pain	0.998	1	0
DB00813	Fentanyl	D001416	Back Pain	0.998	117	0
DB00841	Dobutamine	D001416	Back Pain	0.998	2	0
DB00854	Levorphanol	D001416	Back Pain	0.998	0	0
DB00899	Remifentanil	D001416	Back Pain	0.998	8	0
DB01001	Salbutamol	D001416	Back Pain	0.998	2	0
DB01085	Pilocarpine	D001416	Back Pain	0.998	2	0
DB01193	Acebutolol	D001416	Back Pain	0.998	0	0
DB01291	Pirbuterol	D001416	Back Pain	0.998	0	0
DB01439	3-Methylthiofentanyl	D001416	Back Pain	0.998	0	0
DB01452	Heroin	D001416	Back Pain	0.998	20	0
DB01535	Carfentanil	D001416	Back Pain	0.998	2	0
DB01571	3-Methylfentanyl	D001416	Back Pain	0.998	0	0
DB01708	Prasterone	D001416	Back Pain	0.998	0	0
DB08807	Bopindolol	D001416	Back Pain	0.998	0	0
DB00508	Triflupromazine	D001480	Basal Ganglia Diseases	0.998	5	0
DB00679	Thioridazine	D001480	Basal Ganglia Diseases	0.998	35	0
DB00767	Benzquinamide	D001480	Basal Ganglia Diseases	0.998	0	0
DB00835	Brompheniramine	D001480	Basal Ganglia Diseases	0.998	0	0
DB01614	Acepromazine	D001480	Basal Ganglia Diseases	0.998	0	0
DB01622	Thioproperazine	D001480	Basal Ganglia Diseases	0.998	3	0
DB01624	Zuclopenthixol	D001480	Basal Ganglia Diseases	0.998	8	0
DB06678	Esmirtazapine	D001480	Basal Ganglia Diseases	0.998	0	0
DB01186	Pergolide	D002375	Catalepsy	0.998	8	0
DB00180	Flunisolide	D003876	Dermatitis, Atopic	0.998	1	0
DB00223	Diflorasone	D003876	Dermatitis, Atopic	0.998	3	0
DB00253	Medrysone	D003876	Dermatitis, Atopic	0.998	0	0
DB00324	Fluorometholone	D003876	Dermatitis, Atopic	0.998	1	0
DB00394	Beclomethasone dipropionate	D003876	Dermatitis, Atopic	0.998	3	0
DB00547	Desoximetasone	D003876	Dermatitis, Atopic	0.998	9	0
DB00591	Fluocinolone Acetonide	D003876	Dermatitis, Atopic	0.998	38	0
DB00596	Ulobetasol	D003876	Dermatitis, Atopic	0.998	0	0
DB00620	Triamcinolone	D003876	Dermatitis, Atopic	0.998	87	0
DB00635	Prednisone	D003876	Dermatitis, Atopic	0.998	39	0
DB00663	Flumethasone	D003876	Dermatitis, Atopic	0.998	7	0
DB00764	Mometasone	D003876	Dermatitis, Atopic	0.998	28	0
DB00769	Hydrocortamate	D003876	Dermatitis, Atopic	0.998	0	0
DB00838	Clocortolone	D003876	Dermatitis, Atopic	0.998	6	0
DB00846	Flurandrenolide	D003876	Dermatitis, Atopic	0.998	0	0
DB00873	Loteprednol	D003876	Dermatitis, Atopic	0.998	0	0
DB00896	Rimexolone	D003876	Dermatitis, Atopic	0.998	0	0
DB00959	Methylprednisolone	D003876	Dermatitis, Atopic	0.998	43	0
DB01013	Clobetasol propionate	D003876	Dermatitis, Atopic	0.998	20	0
DB01260	Desonide	D003876	Dermatitis, Atopic	0.998	25	0
DB01380	Cortisone acetate	D003876	Dermatitis, Atopic	0.998	0	0
DB01384	Paramethasone	D003876	Dermatitis, Atopic	0.998	0	0
DB01410	Ciclesonide	D003876	Dermatitis, Atopic	0.998	0	0
DB06781	Difluprednate	D003876	Dermatitis, Atopic	0.998	0	0
DB08906	Fluticasone furoate	D003876	Dermatitis, Atopic	0.998	0	0
DB01252	Mitiglinide	D003920	Diabetes Mellitus	0.998	87	1
DB00131	Adenosine monophosphate	D004417	Dyspnea	0.998	15	0
DB00216	Eletriptan	D004417	Dyspnea	0.998	1	0
DB04942	Tamibarotene	D004417	Dyspnea	0.998	0	0
DB00192	Indecainide	D004830	Epilepsy, Tonic-Clonic	0.998	0	0
DB00296	Ropivacaine	D004830	Epilepsy, Tonic-Clonic	0.998	12	0
DB00297	Bupivacaine	D004830	Epilepsy, Tonic-Clonic	0.998	12	0
DB00532	Mephenytoin	D004830	Epilepsy, Tonic-Clonic	0.998	0	0
DB00645	Dyclonine	D004830	Epilepsy, Tonic-Clonic	0.998	0	0
DB00680	Moricizine	D004830	Epilepsy, Tonic-Clonic	0.998	0	0
DB00750	Prilocaine	D004830	Epilepsy, Tonic-Clonic	0.998	1	0
DB00754	Ethotoin	D004830	Epilepsy, Tonic-Clonic	0.998	0	0
DB00807	Proparacaine	D004830	Epilepsy, Tonic-Clonic	0.998	0	0
DB00868	Benzonatate	D004830	Epilepsy, Tonic-Clonic	0.998	0	0
DB00892	Oxybuprocaine	D004830	Epilepsy, Tonic-Clonic	0.998	0	0
DB00961	Mepivacaine	D004830	Epilepsy, Tonic-Clonic	0.998	4	0
DB01002	Levobupivacaine	D004830	Epilepsy, Tonic-Clonic	0.998	1	0
DB01035	Procainamide	D004830	Epilepsy, Tonic-Clonic	0.998	1	0
DB01056	Tocainide	D004830	Epilepsy, Tonic-Clonic	0.998	0	0
DB01086	Benzocaine	D004830	Epilepsy, Tonic-Clonic	0.998	0	0
DB01121	Phenacemide	D004830	Epilepsy, Tonic-Clonic	0.998	0	0
DB01228	Encainide	D004830	Epilepsy, Tonic-Clonic	0.998	0	0
DB01426	Ajmaline	D004830	Epilepsy, Tonic-Clonic	0.998	0	0
DB01438	Phenazopyridine	D004830	Epilepsy, Tonic-Clonic	0.998	0	0
DB04930	Permethrin	D004830	Epilepsy, Tonic-Clonic	0.998	0	0
DB00363	Clozapine	D005334	Fever	0.998	120	0
DB01049	Ergoloid mesylate	D005334	Fever	0.998	0	0
DB01142	Doxepin	D005334	Fever	0.998	7	0
DB01238	Aripiprazole	D005334	Fever	0.998	15	0
DB00180	Flunisolide	D006086	Graft vs Host Disease	0.998	0	0
DB00223	Diflorasone	D006086	Graft vs Host Disease	0.998	0	0
DB00240	Alclometasone	D006086	Graft vs Host Disease	0.998	0	0
DB00253	Medrysone	D006086	Graft vs Host Disease	0.998	0	0
DB00324	Fluorometholone	D006086	Graft vs Host Disease	0.998	0	0
DB00394	Beclomethasone dipropionate	D006086	Graft vs Host Disease	0.998	14	0
DB00443	Betamethasone	D006086	Graft vs Host Disease	0.998	7	0
DB00547	Desoximetasone	D006086	Graft vs Host Disease	0.998	0	0
DB00591	Fluocinolone Acetonide	D006086	Graft vs Host Disease	0.998	0	0
DB00596	Ulobetasol	D006086	Graft vs Host Disease	0.998	0	0
DB00620	Triamcinolone	D006086	Graft vs Host Disease	0.998	6	0
DB00663	Flumethasone	D006086	Graft vs Host Disease	0.998	0	0
DB00764	Mometasone	D006086	Graft vs Host Disease	0.998	0	0
DB00769	Hydrocortamate	D006086	Graft vs Host Disease	0.998	0	0
DB00838	Clocortolone	D006086	Graft vs Host Disease	0.998	0	0
DB00846	Flurandrenolide	D006086	Graft vs Host Disease	0.998	0	0
DB00873	Loteprednol	D006086	Graft vs Host Disease	0.998	1	0
DB00896	Rimexolone	D006086	Graft vs Host Disease	0.998	0	0
DB01013	Clobetasol propionate	D006086	Graft vs Host Disease	0.998	3	1
DB01130	Prednicarbate	D006086	Graft vs Host Disease	0.998	0	0
DB01260	Desonide	D006086	Graft vs Host Disease	0.998	0	0
DB01380	Cortisone acetate	D006086	Graft vs Host Disease	0.998	0	0
DB01384	Paramethasone	D006086	Graft vs Host Disease	0.998	0	0
DB01410	Ciclesonide	D006086	Graft vs Host Disease	0.998	0	0
DB06781	Difluprednate	D006086	Graft vs Host Disease	0.998	0	0
DB08906	Fluticasone furoate	D006086	Graft vs Host Disease	0.998	0	0
DB00237	Butabarbital	D006212	Hallucinations	0.998	0	0
DB00241	Butalbital	D006212	Hallucinations	0.998	1	0
DB00306	Talbutal	D006212	Hallucinations	0.998	0	0
DB00340	Metixene	D006212	Hallucinations	0.998	0	0
DB00376	Trihexyphenidyl	D006212	Hallucinations	0.998	28	0
DB00393	Nimodipine	D006212	Hallucinations	0.998	4	0
DB00401	Nisoldipine	D006212	Hallucinations	0.998	0	0
DB00463	Metharbital	D006212	Hallucinations	0.998	0	0
DB00496	Darifenacin	D006212	Hallucinations	0.998	1	0
DB00543	Amoxapine	D006212	Hallucinations	0.998	3	0
DB00572	Atropine	D006212	Hallucinations	0.998	91	0
DB00599	Thiopental	D006212	Hallucinations	0.998	12	0
DB00623	Fluphenazine	D006212	Hallucinations	0.998	38	0
DB00715	Paroxetine	D006212	Hallucinations	0.998	24	0
DB00725	Homatropine Methylbromide	D006212	Hallucinations	0.998	0	0
DB00747	Scopolamine	D006212	Hallucinations	0.998	73	0
DB00767	Benzquinamide	D006212	Hallucinations	0.998	0	0
DB00785	Cryptenamine	D006212	Hallucinations	0.998	0	0
DB00794	Primidone	D006212	Hallucinations	0.998	3	0
DB00831	Trifluoperazine	D006212	Hallucinations	0.998	22	0
DB00835	Brompheniramine	D006212	Hallucinations	0.998	1	0
DB00849	Methylphenobarbital	D006212	Hallucinations	0.998	0	0
DB01036	Tolterodine	D006212	Hallucinations	0.998	6	0
DB01100	Pimozide	D006212	Hallucinations	0.998	12	0
DB01149	Nefazodone	D006212	Hallucinations	0.998	4	0
DB01267	Paliperidone	D006212	Hallucinations	0.998	13	0
DB01351	Amobarbital	D006212	Hallucinations	0.998	10	0
DB01352	Aprobarbital	D006212	Hallucinations	0.998	0	0
DB01353	Butethal	D006212	Hallucinations	0.998	0	0
DB01354	Heptabarbital	D006212	Hallucinations	0.998	0	0
DB01355	Hexobarbital	D006212	Hallucinations	0.998	1	0
DB01483	Barbital	D006212	Hallucinations	0.998	1	0
DB01496	Barbituric acid derivative	D006212	Hallucinations	0.998	0	0
DB01591	Solifenacin	D006212	Hallucinations	0.998	1	0
DB01614	Acepromazine	D006212	Hallucinations	0.998	1	0
DB01622	Thioproperazine	D006212	Hallucinations	0.998	4	0
DB06616	Bosutinib	D006212	Hallucinations	0.998	0	0
DB06702	Fesoterodine	D006212	Hallucinations	0.998	2	0
DB06712	Nilvadipine	D006212	Hallucinations	0.998	0	0
DB08897	Aclidinium	D006212	Hallucinations	0.998	0	0
DB09076	Umeclidinium	D006212	Hallucinations	0.998	0	0
DB00876	Eprosartan	D006332	Cardiomegaly	0.998	3	0
DB01342	Forasartan	D006332	Cardiomegaly	0.998	0	0
DB01347	Saprisartan	D006332	Cardiomegaly	0.998	0	0
DB08822	Azilsartan medoxomil	D006332	Cardiomegaly	0.998	0	0
DB00497	Oxycodone	D006930	Hyperalgesia	0.998	57	0
DB01439	3-Methylthiofentanyl	D006930	Hyperalgesia	0.998	0	0
DB01452	Heroin	D006930	Hyperalgesia	0.998	33	0
DB01535	Carfentanil	D006930	Hyperalgesia	0.998	2	0
DB01571	3-Methylfentanyl	D006930	Hyperalgesia	0.998	0	0
DB00420	Promazine	D007035	Hypothermia	0.998	11	0
DB00543	Amoxapine	D007035	Hypothermia	0.998	3	0
DB00622	Nicardipine	D007035	Hypothermia	0.998	18	0
DB00734	Risperidone	D007035	Hypothermia	0.998	17	0
DB00777	Propiomazine	D007035	Hypothermia	0.998	0	0
DB01069	Promethazine	D007035	Hypothermia	0.998	40	0
DB01239	Chlorprothixene	D007035	Hypothermia	0.998	7	0
DB01267	Paliperidone	D007035	Hypothermia	0.998	0	0
DB01392	Yohimbine	D007035	Hypothermia	0.998	108	0
DB06678	Esmirtazapine	D007035	Hypothermia	0.998	0	0
DB00246	Ziprasidone	D007174	Disruptive, Impulse Control, and Conduct Disorders	0.998	3	0
DB00334	Olanzapine	D007174	Disruptive, Impulse Control, and Conduct Disorders	0.998	8	0
DB00540	Nortriptyline	D007174	Disruptive, Impulse Control, and Conduct Disorders	0.998	0	0
DB00543	Amoxapine	D007174	Disruptive, Impulse Control, and Conduct Disorders	0.998	0	0
DB01049	Ergoloid mesylate	D007174	Disruptive, Impulse Control, and Conduct Disorders	0.998	0	0
DB01238	Aripiprazole	D007174	Disruptive, Impulse Control, and Conduct Disorders	0.998	12	0
DB01403	Methotrimeprazine	D007174	Disruptive, Impulse Control, and Conduct Disorders	0.998	0	0
DB06216	Asenapine	D007174	Disruptive, Impulse Control, and Conduct Disorders	0.998	0	0
DB00461	Nabumetone	D007249	Inflammation	0.998	38	0
DB00469	Tenoxicam	D007249	Inflammation	0.998	37	0
DB00749	Etodolac	D007249	Inflammation	0.998	64	0
DB00784	Mefenamic acid	D007249	Inflammation	0.998	81	0
DB00861	Diflunisal	D007249	Inflammation	0.998	20	0
DB00870	Suprofen	D007249	Inflammation	0.998	19	0
DB00936	Salicylic acid	D007249	Inflammation	0.998	247	0
DB00963	Bromfenac	D007249	Inflammation	0.998	53	1
DB01283	Lumiracoxib	D007249	Inflammation	0.998	32	0
DB01397	Magnesium salicylate	D007249	Inflammation	0.998	0	0
DB01399	Salsalate	D007249	Inflammation	0.998	48	1
DB01401	Choline magnesium trisalicylate	D007249	Inflammation	0.998	2	0
DB01419	Antrafenine	D007249	Inflammation	0.998	0	0
DB01435	Antipyrine	D007249	Inflammation	0.998	72	0
DB01600	Tiaprofenic acid	D007249	Inflammation	0.998	27	0
DB06725	Lornoxicam	D007249	Inflammation	0.998	32	0
DB06802	Nepafenac	D007249	Inflammation	0.998	42	0
DB00195	Betaxolol	D009203	Myocardial Infarction	0.998	10	0
DB01203	Nadolol	D009203	Myocardial Infarction	0.998	33	0
DB01210	Levobunolol	D009203	Myocardial Infarction	0.998	0	0
DB01214	Metipranolol	D009203	Myocardial Infarction	0.998	13	0
DB04861	Nebivolol	D009203	Myocardial Infarction	0.998	53	0
DB00546	Adinazolam	D009207	Myoclonus	0.998	0	0
DB00640	Adenosine	D009207	Myoclonus	0.998	21	0
DB00917	Dinoprostone	D009207	Myoclonus	0.998	0	0
DB01278	Pramlintide	D009207	Myoclonus	0.998	0	0
DB01559	Clotiazepam	D009207	Myoclonus	0.998	0	0
DB01567	Fludiazepam	D009207	Myoclonus	0.998	0	0
DB01594	Cinolazepam	D009207	Myoclonus	0.998	0	0
DB06148	Mianserin	D009207	Myoclonus	0.998	15	0
DB00285	Venlafaxine	D009765	Obesity	0.998	27	0
DB00422	Methylphenidate	D009765	Obesity	0.998	53	0
DB00476	Duloxetine	D009765	Obesity	0.998	18	0
DB00830	Phenmetrazine	D009765	Obesity	0.998	121	0
DB01463	Fencamfamine	D009765	Obesity	0.998	0	0
DB06413	Armodafinil	D009765	Obesity	0.998	3	0
DB06701	Dexmethylphenidate	D009765	Obesity	0.998	0	0
DB00458	Imipramine	D009771	Obsessive-Compulsive Disorder	0.998	110	0
DB00622	Nicardipine	D009771	Obsessive-Compulsive Disorder	0.998	0	0
DB00767	Benzquinamide	D009771	Obsessive-Compulsive Disorder	0.998	0	0
DB00835	Brompheniramine	D009771	Obsessive-Compulsive Disorder	0.998	0	0
DB01267	Paliperidone	D009771	Obsessive-Compulsive Disorder	0.998	11	0
DB01392	Yohimbine	D009771	Obsessive-Compulsive Disorder	0.998	9	0
DB01403	Methotrimeprazine	D009771	Obsessive-Compulsive Disorder	0.998	5	0
DB01624	Zuclopenthixol	D009771	Obsessive-Compulsive Disorder	0.998	0	0
DB04946	Iloperidone	D009771	Obsessive-Compulsive Disorder	0.998	4	0
DB06148	Mianserin	D009771	Obsessive-Compulsive Disorder	0.998	19	0
DB00246	Ziprasidone	D012735	Sexual Dysfunction, Physiological	0.998	8	0
DB00334	Olanzapine	D012735	Sexual Dysfunction, Physiological	0.998	39	0
DB00340	Metixene	D012735	Sexual Dysfunction, Physiological	0.998	0	0
DB00363	Clozapine	D012735	Sexual Dysfunction, Physiological	0.998	20	0
DB00376	Trihexyphenidyl	D012735	Sexual Dysfunction, Physiological	0.998	0	0
DB00420	Promazine	D012735	Sexual Dysfunction, Physiological	0.998	0	0
DB00458	Imipramine	D012735	Sexual Dysfunction, Physiological	0.998	17	0
DB00477	Chlorpromazine	D012735	Sexual Dysfunction, Physiological	0.998	6	0
DB00496	Darifenacin	D012735	Sexual Dysfunction, Physiological	0.998	1	0
DB00508	Triflupromazine	D012735	Sexual Dysfunction, Physiological	0.998	0	0
DB00540	Nortriptyline	D012735	Sexual Dysfunction, Physiological	0.998	1	0
DB00543	Amoxapine	D012735	Sexual Dysfunction, Physiological	0.998	3	0
DB00572	Atropine	D012735	Sexual Dysfunction, Physiological	0.998	2	0
DB00598	Labetalol	D012735	Sexual Dysfunction, Physiological	0.998	2	0
DB00622	Nicardipine	D012735	Sexual Dysfunction, Physiological	0.998	0	0
DB00679	Thioridazine	D012735	Sexual Dysfunction, Physiological	0.998	18	0
DB00725	Homatropine Methylbromide	D012735	Sexual Dysfunction, Physiological	0.998	0	0
DB00734	Risperidone	D012735	Sexual Dysfunction, Physiological	0.998	54	0
DB00747	Scopolamine	D012735	Sexual Dysfunction, Physiological	0.998	0	0
DB00751	Epinastine	D012735	Sexual Dysfunction, Physiological	0.998	0	0
DB00767	Benzquinamide	D012735	Sexual Dysfunction, Physiological	0.998	0	0
DB00777	Propiomazine	D012735	Sexual Dysfunction, Physiological	0.998	0	0
DB00785	Cryptenamine	D012735	Sexual Dysfunction, Physiological	0.998	0	0
DB00835	Brompheniramine	D012735	Sexual Dysfunction, Physiological	0.998	1	0
DB00875	Flupentixol	D012735	Sexual Dysfunction, Physiological	0.998	0	0
DB00934	Maprotiline	D012735	Sexual Dysfunction, Physiological	0.998	1	0
DB01036	Tolterodine	D012735	Sexual Dysfunction, Physiological	0.998	5	0
DB01049	Ergoloid mesylate	D012735	Sexual Dysfunction, Physiological	0.998	0	0
DB01069	Promethazine	D012735	Sexual Dysfunction, Physiological	0.998	0	0
DB01136	Carvedilol	D012735	Sexual Dysfunction, Physiological	0.998	0	0
DB01142	Doxepin	D012735	Sexual Dysfunction, Physiological	0.998	0	0
DB01149	Nefazodone	D012735	Sexual Dysfunction, Physiological	0.998	13	0
DB01151	Desipramine	D012735	Sexual Dysfunction, Physiological	0.998	2	0
DB01224	Quetiapine	D012735	Sexual Dysfunction, Physiological	0.998	25	0
DB01238	Aripiprazole	D012735	Sexual Dysfunction, Physiological	0.998	20	0
DB01239	Chlorprothixene	D012735	Sexual Dysfunction, Physiological	0.998	0	0
DB01267	Paliperidone	D012735	Sexual Dysfunction, Physiological	0.998	6	0
DB01392	Yohimbine	D012735	Sexual Dysfunction, Physiological	0.998	13	0
DB01403	Methotrimeprazine	D012735	Sexual Dysfunction, Physiological	0.998	0	0
DB01591	Solifenacin	D012735	Sexual Dysfunction, Physiological	0.998	4	0
DB01614	Acepromazine	D012735	Sexual Dysfunction, Physiological	0.998	0	0
DB01622	Thioproperazine	D012735	Sexual Dysfunction, Physiological	0.998	0	0
DB01624	Zuclopenthixol	D012735	Sexual Dysfunction, Physiological	0.998	0	0
DB04946	Iloperidone	D012735	Sexual Dysfunction, Physiological	0.998	0	0
DB06148	Mianserin	D012735	Sexual Dysfunction, Physiological	0.998	12	0
DB06216	Asenapine	D012735	Sexual Dysfunction, Physiological	0.998	0	0
DB06678	Esmirtazapine	D012735	Sexual Dysfunction, Physiological	0.998	0	0
DB06702	Fesoterodine	D012735	Sexual Dysfunction, Physiological	0.998	0	0
DB08815	Lurasidone	D012735	Sexual Dysfunction, Physiological	0.998	0	0
DB08897	Aclidinium	D012735	Sexual Dysfunction, Physiological	0.998	0	0
DB09076	Umeclidinium	D012735	Sexual Dysfunction, Physiological	0.998	0	0
DB00189	Ethchlorvynol	D016584	Panic Disorder	0.998	0	0
DB00231	Temazepam	D016584	Panic Disorder	0.998	1	0
DB00349	Clobazam	D016584	Panic Disorder	0.998	4	0
DB00371	Meprobamate	D016584	Panic Disorder	0.998	2	0
DB00402	Eszopiclone	D016584	Panic Disorder	0.998	0	0
DB00475	Chlordiazepoxide	D016584	Panic Disorder	0.998	9	0
DB00628	Clorazepate	D016584	Panic Disorder	0.998	5	0
DB00683	Midazolam	D016584	Panic Disorder	0.998	11	0
DB00690	Flurazepam	D016584	Panic Disorder	0.998	0	0
DB00801	Halazepam	D016584	Panic Disorder	0.998	0	0
DB00897	Triazolam	D016584	Panic Disorder	0.998	1	0
DB01107	Methyprylon	D016584	Panic Disorder	0.998	0	0
DB01215	Estazolam	D016584	Panic Disorder	0.998	1	0
DB01437	Glutethimide	D016584	Panic Disorder	0.998	0	0
DB01558	Bromazepam	D016584	Panic Disorder	0.998	1	0
DB01588	Prazepam	D016584	Panic Disorder	0.998	0	0
DB01589	Quazepam	D016584	Panic Disorder	0.998	0	0
DB01595	Nitrazepam	D016584	Panic Disorder	0.998	0	0
DB00071	Insulin Pork	D017116	Low Back Pain	0.998	0	0
DB00340	Metixene	D053201	Urinary Bladder, Overactive	0.998	0	0
DB00376	Trihexyphenidyl	D053201	Urinary Bladder, Overactive	0.998	0	0
DB00387	Procyclidine	D053201	Urinary Bladder, Overactive	0.998	0	0
DB00424	Hyoscyamine	D053201	Urinary Bladder, Overactive	0.998	1	0
DB00715	Paroxetine	D053201	Urinary Bladder, Overactive	0.998	2	0
DB00716	Nedocromil	D053201	Urinary Bladder, Overactive	0.998	0	0
DB00725	Homatropine Methylbromide	D053201	Urinary Bladder, Overactive	0.998	0	0
DB00747	Scopolamine	D053201	Urinary Bladder, Overactive	0.998	5	0
DB00785	Cryptenamine	D053201	Urinary Bladder, Overactive	0.998	0	0
DB00809	Tropicamide	D053201	Urinary Bladder, Overactive	0.998	0	0
DB01149	Nefazodone	D053201	Urinary Bladder, Overactive	0.998	0	0
DB06702	Fesoterodine	D053201	Urinary Bladder, Overactive	0.998	137	0
DB08815	Lurasidone	D053201	Urinary Bladder, Overactive	0.998	0	0
DB08897	Aclidinium	D053201	Urinary Bladder, Overactive	0.998	0	0
DB09076	Umeclidinium	D053201	Urinary Bladder, Overactive	0.998	0	0
DB00387	Procyclidine	D001049	Apnea	0.996	0	0
DB00424	Hyoscyamine	D001049	Apnea	0.996	1	0
DB00679	Thioridazine	D001049	Apnea	0.996	0	0
DB00704	Naltrexone	D001049	Apnea	0.996	18	0
DB00751	Epinastine	D001049	Apnea	0.996	0	0
DB00809	Tropicamide	D001049	Apnea	0.996	2	0
DB00875	Flupentixol	D001049	Apnea	0.996	0	0
DB01548	Diprenorphine	D001049	Apnea	0.996	1	0
DB01614	Acepromazine	D001049	Apnea	0.996	18	0
DB01622	Thioproperazine	D001049	Apnea	0.996	0	0
DB06274	Alvimopan	D001049	Apnea	0.996	0	0
DB08815	Lurasidone	D001049	Apnea	0.996	1	0
DB00598	Labetalol	D001480	Basal Ganglia Diseases	0.996	0	0
DB06148	Mianserin	D001480	Basal Ganglia Diseases	0.996	3	0
DB00696	Ergotamine	D002375	Catalepsy	0.996	2	0
DB00246	Ziprasidone	D003866	Depressive Disorder	0.996	87	1
DB00170	Menadione	D004412	Dysmenorrhea	0.996	1	0
DB00244	Mesalazine	D004412	Dysmenorrhea	0.996	0	0
DB00316	Acetaminophen	D004412	Dysmenorrhea	0.996	53	0
DB00461	Nabumetone	D004412	Dysmenorrhea	0.996	2	0
DB00465	Ketorolac	D004412	Dysmenorrhea	0.996	1	0
DB00469	Tenoxicam	D004412	Dysmenorrhea	0.996	0	0
DB00500	Tolmetin	D004412	Dysmenorrhea	0.996	5	0
DB00504	Levallorphan	D004412	Dysmenorrhea	0.996	0	0
DB00554	Piroxicam	D004412	Dysmenorrhea	0.996	17	1
DB00611	Butorphanol	D004412	Dysmenorrhea	0.996	0	0
DB00647	Dextropropoxyphene	D004412	Dysmenorrhea	0.996	7	0
DB00712	Flurbiprofen	D004412	Dysmenorrhea	0.996	13	0
DB00749	Etodolac	D004412	Dysmenorrhea	0.996	0	0
DB00788	Naproxen	D004412	Dysmenorrhea	0.996	141	0
DB00795	Sulfasalazine	D004412	Dysmenorrhea	0.996	0	0
DB00802	Alfentanil	D004412	Dysmenorrhea	0.996	0	0
DB00812	Phenylbutazone	D004412	Dysmenorrhea	0.996	10	0
DB00814	Meloxicam	D004412	Dysmenorrhea	0.996	5	0
DB00821	Carprofen	D004412	Dysmenorrhea	0.996	1	0
DB00837	Progabide	D004412	Dysmenorrhea	0.996	0	0
DB00861	Diflunisal	D004412	Dysmenorrhea	0.996	6	0
DB00870	Suprofen	D004412	Dysmenorrhea	0.996	8	0
DB00913	Anileridine	D004412	Dysmenorrhea	0.996	0	0
DB00936	Salicylic acid	D004412	Dysmenorrhea	0.996	1	0
DB00939	Meclofenamic acid	D004412	Dysmenorrhea	0.996	9	0
DB00945	Acetylsalicylic acid	D004412	Dysmenorrhea	0.996	5	0
DB00963	Bromfenac	D004412	Dysmenorrhea	0.996	2	0
DB00991	Oxaprozin	D004412	Dysmenorrhea	0.996	0	0
DB01009	Ketoprofen	D004412	Dysmenorrhea	0.996	16	0
DB01014	Balsalazide	D004412	Dysmenorrhea	0.996	0	0
DB01080	Vigabatrin	D004412	Dysmenorrhea	0.996	0	0
DB01227	Levomethadyl Acetate	D004412	Dysmenorrhea	0.996	0	0
DB01397	Magnesium salicylate	D004412	Dysmenorrhea	0.996	0	0
DB01399	Salsalate	D004412	Dysmenorrhea	0.996	0	0
DB01401	Choline magnesium trisalicylate	D004412	Dysmenorrhea	0.996	0	0
DB01419	Antrafenine	D004412	Dysmenorrhea	0.996	0	0
DB01433	Methadyl Acetate	D004412	Dysmenorrhea	0.996	0	0
DB01435	Antipyrine	D004412	Dysmenorrhea	0.996	2	0
DB01466	Ethylmorphine	D004412	Dysmenorrhea	0.996	0	0
DB01600	Tiaprofenic acid	D004412	Dysmenorrhea	0.996	3	0
DB02709	Resveratrol	D004412	Dysmenorrhea	0.996	2	0
DB06204	Tapentadol	D004412	Dysmenorrhea	0.996	0	0
DB06725	Lornoxicam	D004412	Dysmenorrhea	0.996	1	0
DB06802	Nepafenac	D004412	Dysmenorrhea	0.996	0	0
DB09105	Asfotase Alfa	D004412	Dysmenorrhea	0.996	0	0
DB00255	Diethylstilbestrol	D004681	Encephalomyelitis, Autoimmune, Experimental	0.996	0	0
DB04574	Estrone sulfate	D004681	Encephalomyelitis, Autoimmune, Experimental	0.996	0	0
DB00186	Lorazepam	D004827	Epilepsy	0.996	226	1
DB00189	Ethchlorvynol	D004827	Epilepsy	0.996	2	0
DB00231	Temazepam	D004827	Epilepsy	0.996	5	0
DB00349	Clobazam	D004827	Epilepsy	0.996	499	1
DB00371	Meprobamate	D004827	Epilepsy	0.996	55	0
DB00402	Eszopiclone	D004827	Epilepsy	0.996	1	0
DB00404	Alprazolam	D004827	Epilepsy	0.996	20	0
DB00475	Chlordiazepoxide	D004827	Epilepsy	0.996	100	0
DB00628	Clorazepate	D004827	Epilepsy	0.996	39	0
DB00690	Flurazepam	D004827	Epilepsy	0.996	10	0
DB00801	Halazepam	D004827	Epilepsy	0.996	1	0
DB00842	Oxazepam	D004827	Epilepsy	0.996	37	0
DB00897	Triazolam	D004827	Epilepsy	0.996	10	0
DB01107	Methyprylon	D004827	Epilepsy	0.996	0	0
DB01215	Estazolam	D004827	Epilepsy	0.996	0	0
DB01437	Glutethimide	D004827	Epilepsy	0.996	10	0
DB01558	Bromazepam	D004827	Epilepsy	0.996	7	0
DB01588	Prazepam	D004827	Epilepsy	0.996	4	0
DB01589	Quazepam	D004827	Epilepsy	0.996	2	0
DB00246	Ziprasidone	D005334	Fever	0.996	4	0
DB00540	Nortriptyline	D005334	Fever	0.996	9	0
DB01403	Methotrimeprazine	D005334	Fever	0.996	4	0
DB06216	Asenapine	D005334	Fever	0.996	2	0
DB00052	Somatotropin	D006086	Graft vs Host Disease	0.996	0	0
DB00288	Amcinonide	D006086	Graft vs Host Disease	0.996	0	0
DB00741	Hydrocortisone	D006086	Graft vs Host Disease	0.996	22	1
DB00273	Topiramate	D006212	Hallucinations	0.996	29	0
DB00909	Zonisamide	D006212	Hallucinations	0.996	3	0
DB01142	Doxepin	D006212	Hallucinations	0.996	6	0
DB08915	Aleglitazar	D006949	Hyperlipidemias	0.996	1	0
DB00195	Betaxolol	D007008	Hypokalemia	0.996	0	0
DB00264	Metoprolol	D007008	Hypokalemia	0.996	21	0
DB01203	Nadolol	D007008	Hypokalemia	0.996	3	0
DB01210	Levobunolol	D007008	Hypokalemia	0.996	0	0
DB04861	Nebivolol	D007008	Hypokalemia	0.996	0	0
DB00420	Promazine	D007174	Disruptive, Impulse Control, and Conduct Disorders	0.996	0	0
DB00777	Propiomazine	D007174	Disruptive, Impulse Control, and Conduct Disorders	0.996	0	0
DB01069	Promethazine	D007174	Disruptive, Impulse Control, and Conduct Disorders	0.996	0	0
DB01136	Carvedilol	D007174	Disruptive, Impulse Control, and Conduct Disorders	0.996	0	0
DB04946	Iloperidone	D007174	Disruptive, Impulse Control, and Conduct Disorders	0.996	0	0
DB01614	Acepromazine	D007319	Sleep Initiation and Maintenance Disorders	0.996	1	0
DB01622	Thioproperazine	D007319	Sleep Initiation and Maintenance Disorders	0.996	0	0
DB00189	Ethchlorvynol	D009207	Myoclonus	0.996	0	0
DB00216	Eletriptan	D009207	Myoclonus	0.996	0	0
DB00231	Temazepam	D009207	Myoclonus	0.996	3	0
DB00371	Meprobamate	D009207	Myoclonus	0.996	5	0
DB00402	Eszopiclone	D009207	Myoclonus	0.996	0	0
DB00404	Alprazolam	D009207	Myoclonus	0.996	4	0
DB00475	Chlordiazepoxide	D009207	Myoclonus	0.996	10	0
DB00628	Clorazepate	D009207	Myoclonus	0.996	0	0
DB00690	Flurazepam	D009207	Myoclonus	0.996	7	0
DB00801	Halazepam	D009207	Myoclonus	0.996	0	0
DB00842	Oxazepam	D009207	Myoclonus	0.996	5	0
DB00897	Triazolam	D009207	Myoclonus	0.996	2	0
DB01107	Methyprylon	D009207	Myoclonus	0.996	0	0
DB01215	Estazolam	D009207	Myoclonus	0.996	1	0
DB01437	Glutethimide	D009207	Myoclonus	0.996	1	0
DB01558	Bromazepam	D009207	Myoclonus	0.996	0	0
DB01588	Prazepam	D009207	Myoclonus	0.996	0	0
DB01589	Quazepam	D009207	Myoclonus	0.996	0	0
DB01595	Nitrazepam	D009207	Myoclonus	0.996	24	0
DB00434	Cyproheptadine	D009771	Obsessive-Compulsive Disorder	0.996	1	0
DB01136	Carvedilol	D009771	Obsessive-Compulsive Disorder	0.996	0	0
DB01151	Desipramine	D009771	Obsessive-Compulsive Disorder	0.996	74	0
DB00298	Dapiprazole	D011470	Prostatic Hyperplasia	0.996	0	0
DB00716	Nedocromil	D011470	Prostatic Hyperplasia	0.996	0	0
DB01079	Tegaserod	D011470	Prostatic Hyperplasia	0.996	0	0
DB01242	Clomipramine	D011470	Prostatic Hyperplasia	0.996	0	0
DB01608	Propericiazine	D011470	Prostatic Hyperplasia	0.996	0	0
DB06207	Silodosin	D011470	Prostatic Hyperplasia	0.996	179	0
DB00876	Eprosartan	D011507	Proteinuria	0.996	7	0
DB01342	Forasartan	D011507	Proteinuria	0.996	0	0
DB01347	Saprisartan	D011507	Proteinuria	0.996	0	0
DB08822	Azilsartan medoxomil	D011507	Proteinuria	0.996	3	0
DB00420	Promazine	D011595	Psychomotor Agitation	0.996	7	0
DB00777	Propiomazine	D011595	Psychomotor Agitation	0.996	0	0
DB00540	Nortriptyline	D011605	Psychoses, Substance-Induced	0.996	5	0
DB00543	Amoxapine	D011605	Psychoses, Substance-Induced	0.996	1	0
DB00587	Cinalukast	D012220	Rhinitis	0.996	0	0
DB00673	Aprepitant	D012220	Rhinitis	0.996	0	0
DB09048	Netupitant	D012220	Rhinitis	0.996	0	0
DB00421	Spironolactone	D012563	Schizophrenia, Paranoid	0.996	0	0
DB00321	Amitriptyline	D012735	Sexual Dysfunction, Physiological	0.996	2	0
DB01221	Ketamine	D012735	Sexual Dysfunction, Physiological	0.996	1	0
DB00246	Ziprasidone	D013313	Stress Disorders, Post-Traumatic	0.996	7	1
DB00363	Clozapine	D013313	Stress Disorders, Post-Traumatic	0.996	7	0
DB06216	Asenapine	D013313	Stress Disorders, Post-Traumatic	0.996	1	0
DB00246	Ziprasidone	D014202	Tremor	0.996	13	0
DB00934	Maprotiline	D014202	Tremor	0.996	14	0
DB01224	Quetiapine	D014202	Tremor	0.996	38	0
DB01142	Doxepin	D016584	Panic Disorder	0.996	10	0
DB00246	Ziprasidone	D019956	Stereotypic Movement Disorder	0.996	0	0
DB00540	Nortriptyline	D019956	Stereotypic Movement Disorder	0.996	0	0
DB00543	Amoxapine	D019956	Stereotypic Movement Disorder	0.996	0	0
DB01049	Ergoloid mesylate	D019956	Stereotypic Movement Disorder	0.996	0	0
DB01224	Quetiapine	D019956	Stereotypic Movement Disorder	0.996	4	0
DB01403	Methotrimeprazine	D019956	Stereotypic Movement Disorder	0.996	0	0
DB06216	Asenapine	D019956	Stereotypic Movement Disorder	0.996	0	0
DB01403	Methotrimeprazine	D019970	Cocaine-Related Disorders	0.996	1	0
DB00816	Orciprenaline	D029424	Pulmonary Disease, Chronic Obstructive	0.996	0	0
DB00867	Ritodrine	D029424	Pulmonary Disease, Chronic Obstructive	0.996	0	0
DB01366	Procaterol	D029424	Pulmonary Disease, Chronic Obstructive	0.996	11	1
DB05039	Indacaterol	D029424	Pulmonary Disease, Chronic Obstructive	0.996	270	0
DB09080	Olodaterol	D029424	Pulmonary Disease, Chronic Obstructive	0.996	85	0
DB09082	Vilanterol	D029424	Pulmonary Disease, Chronic Obstructive	0.996	152	0
DB01608	Propericiazine	D053201	Urinary Bladder, Overactive	0.996	0	0
DB00182	Amphetamine	D062787	Drug Overdose	0.996	139	0
DB00216	Eletriptan	D062787	Drug Overdose	0.996	0	0
DB00248	Cabergoline	D062787	Drug Overdose	0.996	1	0
DB00268	Ropinirole	D062787	Drug Overdose	0.996	0	0
DB00368	Norepinephrine	D062787	Drug Overdose	0.996	90	0
DB00575	Clonidine	D062787	Drug Overdose	0.996	51	0
DB00696	Ergotamine	D062787	Drug Overdose	0.996	9	0
DB00714	Apomorphine	D062787	Drug Overdose	0.996	2	0
DB00917	Dinoprostone	D062787	Drug Overdose	0.996	1	0
DB00935	Oxymetazoline	D062787	Drug Overdose	0.996	3	0
DB01186	Pergolide	D062787	Drug Overdose	0.996	0	0
DB01200	Bromocriptine	D062787	Drug Overdose	0.996	3	0
DB01363	Ephedra	D062787	Drug Overdose	0.996	3	0
DB01365	Mephentermine	D062787	Drug Overdose	0.996	0	0
DB06262	Droxidopa	D062787	Drug Overdose	0.996	1	0
DB06694	Xylometazoline	D062787	Drug Overdose	0.996	3	0
DB00180	Flunisolide	D000799	Angioedema	0.994	0	0
DB00223	Diflorasone	D000799	Angioedema	0.994	0	0
DB00240	Alclometasone	D000799	Angioedema	0.994	0	0
DB00253	Medrysone	D000799	Angioedema	0.994	0	0
DB00324	Fluorometholone	D000799	Angioedema	0.994	0	0
DB00394	Beclomethasone dipropionate	D000799	Angioedema	0.994	1	0
DB00443	Betamethasone	D000799	Angioedema	0.994	10	0
DB00547	Desoximetasone	D000799	Angioedema	0.994	0	0
DB00591	Fluocinolone Acetonide	D000799	Angioedema	0.994	0	0
DB00596	Ulobetasol	D000799	Angioedema	0.994	0	0
DB00620	Triamcinolone	D000799	Angioedema	0.994	7	0
DB00663	Flumethasone	D000799	Angioedema	0.994	0	0
DB00764	Mometasone	D000799	Angioedema	0.994	0	0
DB00769	Hydrocortamate	D000799	Angioedema	0.994	0	0
DB00838	Clocortolone	D000799	Angioedema	0.994	0	0
DB00846	Flurandrenolide	D000799	Angioedema	0.994	0	0
DB00873	Loteprednol	D000799	Angioedema	0.994	0	0
DB00896	Rimexolone	D000799	Angioedema	0.994	0	0
DB01013	Clobetasol propionate	D000799	Angioedema	0.994	0	0
DB01102	Arbutamine	D000799	Angioedema	0.994	0	0
DB01130	Prednicarbate	D000799	Angioedema	0.994	0	0
DB01260	Desonide	D000799	Angioedema	0.994	1	0
DB01288	Fenoterol	D000799	Angioedema	0.994	0	0
DB01380	Cortisone acetate	D000799	Angioedema	0.994	1	0
DB01384	Paramethasone	D000799	Angioedema	0.994	2	0
DB01410	Ciclesonide	D000799	Angioedema	0.994	0	0
DB06781	Difluprednate	D000799	Angioedema	0.994	0	0
DB08906	Fluticasone furoate	D000799	Angioedema	0.994	0	0
DB00340	Metixene	D001049	Apnea	0.994	0	0
DB00376	Trihexyphenidyl	D001049	Apnea	0.994	0	0
DB00496	Darifenacin	D001049	Apnea	0.994	0	0
DB00715	Paroxetine	D001049	Apnea	0.994	16	1
DB00725	Homatropine Methylbromide	D001049	Apnea	0.994	0	0
DB00747	Scopolamine	D001049	Apnea	0.994	22	0
DB00785	Cryptenamine	D001049	Apnea	0.994	0	0
DB01036	Tolterodine	D001049	Apnea	0.994	0	0
DB01591	Solifenacin	D001049	Apnea	0.994	1	0
DB06702	Fesoterodine	D001049	Apnea	0.994	0	0
DB08897	Aclidinium	D001049	Apnea	0.994	0	0
DB09076	Umeclidinium	D001049	Apnea	0.994	0	0
DB00960	Pindolol	D002389	Catatonia	0.994	1	0
DB01191	Dexfenfluramine	D002389	Catatonia	0.994	0	0
DB01442	MMDA	D002389	Catatonia	0.994	0	0
DB00294	Etonogestrel	D004681	Encephalomyelitis, Autoimmune, Experimental	0.994	0	0
DB00304	Desogestrel	D004681	Encephalomyelitis, Autoimmune, Experimental	0.994	0	0
DB00603	Medroxyprogesterone acetate	D004681	Encephalomyelitis, Autoimmune, Experimental	0.994	1	0
DB00823	Ethynodiol diacetate	D004681	Encephalomyelitis, Autoimmune, Experimental	0.994	0	0
DB00957	Norgestimate	D004681	Encephalomyelitis, Autoimmune, Experimental	0.994	0	0
DB01431	Allylestrenol	D004681	Encephalomyelitis, Autoimmune, Experimental	0.994	0	0
DB00420	Promazine	D005334	Fever	0.994	9	0
DB00777	Propiomazine	D005334	Fever	0.994	0	0
DB01284	Tetracosactide	D005764	Gastroesophageal Reflux	0.994	0	0
DB08805	Metiamide	D005764	Gastroesophageal Reflux	0.994	1	0
DB08806	Roxatidine acetate	D005764	Gastroesophageal Reflux	0.994	6	0
DB00280	Disopyramide	D005879	Tourette Syndrome	0.994	0	0
DB00038	Oprelvekin	D006086	Graft vs Host Disease	0.994	0	0
DB00255	Diethylstilbestrol	D006086	Graft vs Host Disease	0.994	0	0
DB00294	Etonogestrel	D006086	Graft vs Host Disease	0.994	0	0
DB00304	Desogestrel	D006086	Graft vs Host Disease	0.994	0	0
DB00351	Megestrol acetate	D006086	Graft vs Host Disease	0.994	0	0
DB00481	Raloxifene	D006086	Graft vs Host Disease	0.994	0	0
DB00603	Medroxyprogesterone acetate	D006086	Graft vs Host Disease	0.994	0	0
DB00687	Fludrocortisone	D006086	Graft vs Host Disease	0.994	0	0
DB00783	Estradiol	D006086	Graft vs Host Disease	0.994	7	0
DB00823	Ethynodiol diacetate	D006086	Graft vs Host Disease	0.994	0	0
DB00957	Norgestimate	D006086	Graft vs Host Disease	0.994	0	0
DB01234	Dexamethasone	D006086	Graft vs Host Disease	0.994	55	1
DB01431	Allylestrenol	D006086	Graft vs Host Disease	0.994	0	0
DB01708	Prasterone	D006086	Graft vs Host Disease	0.994	0	0
DB03882	5-Alpha-Androstane-3-Beta,17beta-Diol	D006086	Graft vs Host Disease	0.994	0	0
DB04573	Estriol	D006086	Graft vs Host Disease	0.994	1	0
DB04574	Estrone sulfate	D006086	Graft vs Host Disease	0.994	0	0
DB09046	Metreleptin	D006086	Graft vs Host Disease	0.994	0	0
DB00508	Triflupromazine	D006212	Hallucinations	0.994	2	0
DB00527	Cinchocaine	D006212	Hallucinations	0.994	0	0
DB00598	Labetalol	D006212	Hallucinations	0.994	1	0
DB00751	Epinastine	D006212	Hallucinations	0.994	0	0
DB00875	Flupentixol	D006212	Hallucinations	0.994	2	0
DB01118	Amiodarone	D006212	Hallucinations	0.994	3	0
DB08815	Lurasidone	D006212	Hallucinations	0.994	2	0
DB00434	Cyproheptadine	D007035	Hypothermia	0.994	63	0
DB01614	Acepromazine	D007035	Hypothermia	0.994	17	0
DB01622	Thioproperazine	D007035	Hypothermia	0.994	3	0
DB00934	Maprotiline	D007174	Disruptive, Impulse Control, and Conduct Disorders	0.994	0	0
DB01239	Chlorprothixene	D007174	Disruptive, Impulse Control, and Conduct Disorders	0.994	0	0
DB01267	Paliperidone	D007174	Disruptive, Impulse Control, and Conduct Disorders	0.994	1	0
DB01392	Yohimbine	D007174	Disruptive, Impulse Control, and Conduct Disorders	0.994	0	0
DB00925	Phenoxybenzamine	D007319	Sleep Initiation and Maintenance Disorders	0.994	1	0
DB00268	Ropinirole	D009127	Muscle Rigidity	0.994	2	0
DB00696	Ergotamine	D009127	Muscle Rigidity	0.994	0	0
DB00044	Lutropin alfa	D009207	Myoclonus	0.994	0	0
DB00320	Dihydroergotamine	D009207	Myoclonus	0.994	1	0
DB00893	Iron Dextran	D009207	Myoclonus	0.994	1	0
DB00929	Misoprostol	D009207	Myoclonus	0.994	0	0
DB00953	Rizatriptan	D009207	Myoclonus	0.994	0	0
DB01248	Docetaxel	D009207	Myoclonus	0.994	1	0
DB01497	Etorphine	D009207	Myoclonus	0.994	2	0
DB01565	Dihydromorphine	D009207	Myoclonus	0.994	0	0
DB01587	Ketazolam	D009207	Myoclonus	0.994	0	0
DB00340	Metixene	D009771	Obsessive-Compulsive Disorder	0.994	0	0
DB00376	Trihexyphenidyl	D009771	Obsessive-Compulsive Disorder	0.994	0	0
DB00387	Procyclidine	D009771	Obsessive-Compulsive Disorder	0.994	0	0
DB00424	Hyoscyamine	D009771	Obsessive-Compulsive Disorder	0.994	0	0
DB00477	Chlorpromazine	D009771	Obsessive-Compulsive Disorder	0.994	27	0
DB00496	Darifenacin	D009771	Obsessive-Compulsive Disorder	0.994	0	0
DB00508	Triflupromazine	D009771	Obsessive-Compulsive Disorder	0.994	0	0
DB00572	Atropine	D009771	Obsessive-Compulsive Disorder	0.994	11	0
DB00679	Thioridazine	D009771	Obsessive-Compulsive Disorder	0.994	9	0
DB00725	Homatropine Methylbromide	D009771	Obsessive-Compulsive Disorder	0.994	0	0
DB00747	Scopolamine	D009771	Obsessive-Compulsive Disorder	0.994	3	0
DB00751	Epinastine	D009771	Obsessive-Compulsive Disorder	0.994	0	0
DB00785	Cryptenamine	D009771	Obsessive-Compulsive Disorder	0.994	0	0
DB00809	Tropicamide	D009771	Obsessive-Compulsive Disorder	0.994	0	0
DB00875	Flupentixol	D009771	Obsessive-Compulsive Disorder	0.994	0	0
DB00925	Phenoxybenzamine	D009771	Obsessive-Compulsive Disorder	0.994	1	0
DB01036	Tolterodine	D009771	Obsessive-Compulsive Disorder	0.994	0	0
DB01069	Promethazine	D009771	Obsessive-Compulsive Disorder	0.994	2	0
DB01149	Nefazodone	D009771	Obsessive-Compulsive Disorder	0.994	13	0
DB01591	Solifenacin	D009771	Obsessive-Compulsive Disorder	0.994	0	0
DB01614	Acepromazine	D009771	Obsessive-Compulsive Disorder	0.994	1	0
DB01622	Thioproperazine	D009771	Obsessive-Compulsive Disorder	0.994	1	0
DB06144	Sertindole	D009771	Obsessive-Compulsive Disorder	0.994	1	0
DB06678	Esmirtazapine	D009771	Obsessive-Compulsive Disorder	0.994	0	0
DB06702	Fesoterodine	D009771	Obsessive-Compulsive Disorder	0.994	0	0
DB08815	Lurasidone	D009771	Obsessive-Compulsive Disorder	0.994	2	0
DB08897	Aclidinium	D009771	Obsessive-Compulsive Disorder	0.994	0	0
DB09076	Umeclidinium	D009771	Obsessive-Compulsive Disorder	0.994	0	0
DB01356	Lithium	D010292	Paresthesia	0.994	6	0
DB04855	Dronedarone	D011470	Prostatic Hyperplasia	0.994	0	0
DB00186	Lorazepam	D012893	Sleep Wake Disorders	0.994	41	0
DB00189	Ethchlorvynol	D012893	Sleep Wake Disorders	0.994	3	0
DB00349	Clobazam	D012893	Sleep Wake Disorders	0.994	18	0
DB00371	Meprobamate	D012893	Sleep Wake Disorders	0.994	19	0
DB00402	Eszopiclone	D012893	Sleep Wake Disorders	0.994	9	1
DB00404	Alprazolam	D012893	Sleep Wake Disorders	0.994	13	0
DB00475	Chlordiazepoxide	D012893	Sleep Wake Disorders	0.994	22	0
DB00628	Clorazepate	D012893	Sleep Wake Disorders	0.994	8	0
DB00801	Halazepam	D012893	Sleep Wake Disorders	0.994	0	0
DB00829	Diazepam	D012893	Sleep Wake Disorders	0.994	92	0
DB00842	Oxazepam	D012893	Sleep Wake Disorders	0.994	22	0
DB01107	Methyprylon	D012893	Sleep Wake Disorders	0.994	5	0
DB01437	Glutethimide	D012893	Sleep Wake Disorders	0.994	17	0
DB01558	Bromazepam	D012893	Sleep Wake Disorders	0.994	8	0
DB01588	Prazepam	D012893	Sleep Wake Disorders	0.994	3	0
DB00189	Ethchlorvynol	D013226	Status Epilepticus	0.994	0	0
DB00231	Temazepam	D013226	Status Epilepticus	0.994	2	0
DB00349	Clobazam	D013226	Status Epilepticus	0.994	68	0
DB00371	Meprobamate	D013226	Status Epilepticus	0.994	1	0
DB00402	Eszopiclone	D013226	Status Epilepticus	0.994	0	0
DB00404	Alprazolam	D013226	Status Epilepticus	0.994	3	0
DB00475	Chlordiazepoxide	D013226	Status Epilepticus	0.994	2	0
DB00628	Clorazepate	D013226	Status Epilepticus	0.994	9	0
DB00690	Flurazepam	D013226	Status Epilepticus	0.994	2	0
DB00801	Halazepam	D013226	Status Epilepticus	0.994	1	0
DB00842	Oxazepam	D013226	Status Epilepticus	0.994	4	0
DB00897	Triazolam	D013226	Status Epilepticus	0.994	1	0
DB01107	Methyprylon	D013226	Status Epilepticus	0.994	0	0
DB01215	Estazolam	D013226	Status Epilepticus	0.994	0	0
DB01437	Glutethimide	D013226	Status Epilepticus	0.994	0	0
DB01558	Bromazepam	D013226	Status Epilepticus	0.994	1	0
DB01588	Prazepam	D013226	Status Epilepticus	0.994	0	0
DB01589	Quazepam	D013226	Status Epilepticus	0.994	1	0
DB01595	Nitrazepam	D013226	Status Epilepticus	0.994	19	0
DB00540	Nortriptyline	D014202	Tremor	0.994	5	0
DB00543	Amoxapine	D014202	Tremor	0.994	5	0
DB00777	Propiomazine	D014202	Tremor	0.994	0	0
DB01049	Ergoloid mesylate	D014202	Tremor	0.994	0	0
DB01238	Aripiprazole	D014202	Tremor	0.994	43	0
DB01239	Chlorprothixene	D014202	Tremor	0.994	3	0
DB01403	Methotrimeprazine	D014202	Tremor	0.994	3	0
DB04946	Iloperidone	D014202	Tremor	0.994	1	0
DB06216	Asenapine	D014202	Tremor	0.994	2	0
DB00246	Ziprasidone	D015877	Miosis	0.994	1	0
DB00334	Olanzapine	D015877	Miosis	0.994	9	0
DB00363	Clozapine	D015877	Miosis	0.994	3	0
DB00420	Promazine	D015877	Miosis	0.994	1	0
DB00458	Imipramine	D015877	Miosis	0.994	1	0
DB00540	Nortriptyline	D015877	Miosis	0.994	0	0
DB00543	Amoxapine	D015877	Miosis	0.994	1	0
DB00734	Risperidone	D015877	Miosis	0.994	4	0
DB00777	Propiomazine	D015877	Miosis	0.994	0	0
DB00934	Maprotiline	D015877	Miosis	0.994	0	0
DB01049	Ergoloid mesylate	D015877	Miosis	0.994	0	0
DB01069	Promethazine	D015877	Miosis	0.994	1	0
DB01136	Carvedilol	D015877	Miosis	0.994	1	0
DB01142	Doxepin	D015877	Miosis	0.994	0	0
DB01151	Desipramine	D015877	Miosis	0.994	6	0
DB01224	Quetiapine	D015877	Miosis	0.994	2	0
DB01238	Aripiprazole	D015877	Miosis	0.994	1	0
DB01239	Chlorprothixene	D015877	Miosis	0.994	0	0
DB01267	Paliperidone	D015877	Miosis	0.994	0	0
DB01392	Yohimbine	D015877	Miosis	0.994	5	0
DB01403	Methotrimeprazine	D015877	Miosis	0.994	0	0
DB01624	Zuclopenthixol	D015877	Miosis	0.994	0	0
DB04946	Iloperidone	D015877	Miosis	0.994	0	0
DB06148	Mianserin	D015877	Miosis	0.994	2	0
DB06216	Asenapine	D015877	Miosis	0.994	1	0
DB01049	Ergoloid mesylate	D016584	Panic Disorder	0.994	0	0
DB00908	Quinidine	D017029	Epilepsy, Complex Partial	0.994	0	0
DB01182	Propafenone	D017029	Epilepsy, Complex Partial	0.994	0	0
DB01577	Methamphetamine	D017116	Low Back Pain	0.994	1	0
DB00216	Eletriptan	D018476	Hypokinesia	0.994	0	0
DB00248	Cabergoline	D018476	Hypokinesia	0.994	1	0
DB00368	Norepinephrine	D018476	Hypokinesia	0.994	49	0
DB01365	Mephentermine	D018476	Hypokinesia	0.994	0	0
DB06262	Droxidopa	D018476	Hypokinesia	0.994	0	0
DB08915	Aleglitazar	D050171	Dyslipidemias	0.994	5	0
DB01079	Tegaserod	D053201	Urinary Bladder, Overactive	0.994	0	0
DB01175	Escitalopram	D053201	Urinary Bladder, Overactive	0.994	0	0
DB01242	Clomipramine	D053201	Urinary Bladder, Overactive	0.994	0	0
DB06144	Sertindole	D053201	Urinary Bladder, Overactive	0.994	0	0
DB00397	Phenylpropanolamine	D062787	Drug Overdose	0.994	20	0
DB00283	Clemastine	D001249	Asthma	0.992	44	0
DB00341	Cetirizine	D001249	Asthma	0.992	283	1
DB00405	Dexbrompheniramine	D001249	Asthma	0.992	0	0
DB00427	Triprolidine	D001249	Asthma	0.992	12	0
DB00557	Hydroxyzine	D001249	Asthma	0.992	91	0
DB00587	Cinalukast	D001249	Asthma	0.992	3	0
DB00719	Azatadine	D001249	Asthma	0.992	5	0
DB00737	Meclizine	D001249	Asthma	0.992	0	0
DB00748	Carbinoxamine	D001249	Asthma	0.992	0	0
DB00792	Tripelennamine	D001249	Asthma	0.992	13	0
DB00902	Methdilazine	D001249	Asthma	0.992	0	0
DB00950	Fexofenadine	D001249	Asthma	0.992	118	1
DB00967	Desloratadine	D001249	Asthma	0.992	98	1
DB00972	Azelastine	D001249	Asthma	0.992	210	0
DB00985	Dimenhydrinate	D001249	Asthma	0.992	4	0
DB01071	Mequitazine	D001249	Asthma	0.992	14	0
DB01075	Diphenhydramine	D001249	Asthma	0.992	141	1
DB01084	Emedastine	D001249	Asthma	0.992	3	0
DB01176	Cyclizine	D001249	Asthma	0.992	1	0
DB01237	Bromodiphenhydramine	D001249	Asthma	0.992	0	0
DB01246	Alimemazine	D001249	Asthma	0.992	1	0
DB01615	Aceprometazine	D001249	Asthma	0.992	0	0
DB01619	Phenindamine	D001249	Asthma	0.992	0	0
DB01620	Pheniramine	D001249	Asthma	0.992	7	0
DB04837	Clofedanol	D001249	Asthma	0.992	0	0
DB04890	Bepotastine	D001249	Asthma	0.992	6	0
DB04905	Tesmilifene	D001249	Asthma	0.992	0	0
DB06282	Levocetirizine	D001249	Asthma	0.992	62	0
DB06691	Mepyramine	D001249	Asthma	0.992	65	0
DB06766	Alcaftadine	D001249	Asthma	0.992	1	0
DB08799	Antazoline	D001249	Asthma	0.992	3	0
DB08800	Chloropyramine	D001249	Asthma	0.992	1	0
DB08802	Isothipendyl	D001249	Asthma	0.992	0	0
DB08936	Chlorcyclizine	D001249	Asthma	0.992	0	0
DB01614	Acepromazine	D001523	Mental Disorders	0.992	8	0
DB01622	Thioproperazine	D001523	Mental Disorders	0.992	27	0
DB00044	Lutropin alfa	D002389	Catatonia	0.992	0	0
DB00183	Pentagastrin	D002389	Catatonia	0.992	0	0
DB06709	Methacholine	D002389	Catatonia	0.992	1	0
DB00195	Betaxolol	D003327	Coronary Disease	0.992	8	0
DB00612	Bisoprolol	D003327	Coronary Disease	0.992	44	0
DB01203	Nadolol	D003327	Coronary Disease	0.992	32	0
DB01210	Levobunolol	D003327	Coronary Disease	0.992	1	0
DB01214	Metipranolol	D003327	Coronary Disease	0.992	15	0
DB04861	Nebivolol	D003327	Coronary Disease	0.992	15	1
DB00687	Fludrocortisone	D004417	Dyspnea	0.992	5	0
DB08818	Hyaluronic acid	D004417	Dyspnea	0.992	7	0
DB00543	Amoxapine	D005334	Fever	0.992	3	0
DB01038	Carphenazine	D005879	Tourette Syndrome	0.992	0	0
DB01303	Oxtriphylline	D005879	Tourette Syndrome	0.992	0	0
DB01608	Propericiazine	D005879	Tourette Syndrome	0.992	0	0
DB04786	Suramin	D005879	Tourette Syndrome	0.992	0	0
DB00434	Cyproheptadine	D006940	Hyperemia	0.992	3	0
DB06262	Droxidopa	D007022	Hypotension	0.992	142	0
DB00201	Caffeine	D009771	Obsessive-Compulsive Disorder	0.992	11	0
DB00277	Theophylline	D009771	Obsessive-Compulsive Disorder	0.992	0	0
DB01221	Ketamine	D009771	Obsessive-Compulsive Disorder	0.992	30	1
DB00154	Dihomo-gamma-linolenic acid	D010003	Osteoarthritis	0.992	0	0
DB00711	Diethylcarbamazine	D010003	Osteoarthritis	0.992	0	0
DB01892	Hyperforin	D010003	Osteoarthritis	0.992	0	0
DB04552	Niflumic Acid	D010003	Osteoarthritis	0.992	14	0
DB08439	Parecoxib	D010003	Osteoarthritis	0.992	14	0
DB01277	Mecasermin	D010292	Paresthesia	0.992	0	0
DB06216	Asenapine	D011605	Psychoses, Substance-Induced	0.992	0	0
DB00387	Procyclidine	D012735	Sexual Dysfunction, Physiological	0.992	0	0
DB00424	Hyoscyamine	D012735	Sexual Dysfunction, Physiological	0.992	0	0
DB00809	Tropicamide	D012735	Sexual Dysfunction, Physiological	0.992	0	0
DB06144	Sertindole	D012735	Sexual Dysfunction, Physiological	0.992	2	0
DB00195	Betaxolol	D014202	Tremor	0.992	6	0
DB00612	Bisoprolol	D014202	Tremor	0.992	7	0
DB01210	Levobunolol	D014202	Tremor	0.992	0	0
DB01214	Metipranolol	D014202	Tremor	0.992	2	0
DB04861	Nebivolol	D014202	Tremor	0.992	3	0
DB00195	Betaxolol	D014693	Ventricular Fibrillation	0.992	2	0
DB00373	Timolol	D014693	Ventricular Fibrillation	0.992	18	0
DB00612	Bisoprolol	D014693	Ventricular Fibrillation	0.992	14	0
DB01210	Levobunolol	D014693	Ventricular Fibrillation	0.992	3	0
DB01214	Metipranolol	D014693	Ventricular Fibrillation	0.992	8	0
DB04861	Nebivolol	D014693	Ventricular Fibrillation	0.992	2	0
DB00187	Esmolol	D015746	Abdominal Pain	0.992	4	0
DB00204	Dofetilide	D015746	Abdominal Pain	0.992	0	0
DB00208	Ticlopidine	D015746	Abdominal Pain	0.992	24	0
DB00209	Trospium	D015746	Abdominal Pain	0.992	1	0
DB00219	Oxyphenonium	D015746	Abdominal Pain	0.992	1	0
DB00283	Clemastine	D015746	Abdominal Pain	0.992	0	0
DB00313	Valproic Acid	D015746	Abdominal Pain	0.992	33	0
DB00335	Atenolol	D015746	Abdominal Pain	0.992	7	0
DB00341	Cetirizine	D015746	Abdominal Pain	0.992	4	0
DB00405	Dexbrompheniramine	D015746	Abdominal Pain	0.992	0	0
DB00427	Triprolidine	D015746	Abdominal Pain	0.992	0	0
DB00455	Loratadine	D015746	Abdominal Pain	0.992	3	0
DB00471	Montelukast	D015746	Abdominal Pain	0.992	23	0
DB00549	Zafirlukast	D015746	Abdominal Pain	0.992	2	0
DB00557	Hydroxyzine	D015746	Abdominal Pain	0.992	10	0
DB00587	Cinalukast	D015746	Abdominal Pain	0.992	0	0
DB00637	Astemizole	D015746	Abdominal Pain	0.992	0	0
DB00670	Pirenzepine	D015746	Abdominal Pain	0.992	4	0
DB00673	Aprepitant	D015746	Abdominal Pain	0.992	5	0
DB00719	Azatadine	D015746	Abdominal Pain	0.992	0	0
DB00737	Meclizine	D015746	Abdominal Pain	0.992	0	0
DB00740	Riluzole	D015746	Abdominal Pain	0.992	2	0
DB00748	Carbinoxamine	D015746	Abdominal Pain	0.992	0	0
DB00758	Clopidogrel	D015746	Abdominal Pain	0.992	19	0
DB00771	Clidinium	D015746	Abdominal Pain	0.992	3	0
DB00782	Propantheline	D015746	Abdominal Pain	0.992	1	0
DB00792	Tripelennamine	D015746	Abdominal Pain	0.992	0	0
DB00800	Fenoldopam	D015746	Abdominal Pain	0.992	0	0
DB00819	Acetazolamide	D015746	Abdominal Pain	0.992	0	0
DB00844	Nalbuphine	D015746	Abdominal Pain	0.992	6	0
DB00902	Methdilazine	D015746	Abdominal Pain	0.992	0	0
DB00920	Ketotifen	D015746	Abdominal Pain	0.992	16	0
DB00928	Azacitidine	D015746	Abdominal Pain	0.992	3	0
DB00942	Cycrimine	D015746	Abdominal Pain	0.992	0	0
DB00950	Fexofenadine	D015746	Abdominal Pain	0.992	0	0
DB00967	Desloratadine	D015746	Abdominal Pain	0.992	0	0
DB00972	Azelastine	D015746	Abdominal Pain	0.992	1	0
DB00979	Cyclopentolate	D015746	Abdominal Pain	0.992	0	0
DB00985	Dimenhydrinate	D015746	Abdominal Pain	0.992	4	0
DB01071	Mequitazine	D015746	Abdominal Pain	0.992	0	0
DB01075	Diphenhydramine	D015746	Abdominal Pain	0.992	7	0
DB01084	Emedastine	D015746	Abdominal Pain	0.992	0	0
DB01176	Cyclizine	D015746	Abdominal Pain	0.992	2	0
DB01237	Bromodiphenhydramine	D015746	Abdominal Pain	0.992	0	0
DB01246	Alimemazine	D015746	Abdominal Pain	0.992	0	0
DB01262	Decitabine	D015746	Abdominal Pain	0.992	2	0
DB01297	Practolol	D015746	Abdominal Pain	0.992	1	0
DB01615	Aceprometazine	D015746	Abdominal Pain	0.992	0	0
DB01619	Phenindamine	D015746	Abdominal Pain	0.992	0	0
DB01620	Pheniramine	D015746	Abdominal Pain	0.992	0	0
DB04837	Clofedanol	D015746	Abdominal Pain	0.992	0	0
DB04890	Bepotastine	D015746	Abdominal Pain	0.992	0	0
DB04905	Tesmilifene	D015746	Abdominal Pain	0.992	0	0
DB06155	Rimonabant	D015746	Abdominal Pain	0.992	0	0
DB06196	Icatibant	D015746	Abdominal Pain	0.992	19	0
DB06209	Prasugrel	D015746	Abdominal Pain	0.992	1	0
DB06282	Levocetirizine	D015746	Abdominal Pain	0.992	1	0
DB06441	Cangrelor	D015746	Abdominal Pain	0.992	0	0
DB06691	Mepyramine	D015746	Abdominal Pain	0.992	0	0
DB06766	Alcaftadine	D015746	Abdominal Pain	0.992	0	0
DB08799	Antazoline	D015746	Abdominal Pain	0.992	0	0
DB08800	Chloropyramine	D015746	Abdominal Pain	0.992	0	0
DB08802	Isothipendyl	D015746	Abdominal Pain	0.992	0	0
DB08816	Ticagrelor	D015746	Abdominal Pain	0.992	2	0
DB08883	Perampanel	D015746	Abdominal Pain	0.992	0	0
DB08936	Chlorcyclizine	D015746	Abdominal Pain	0.992	0	0
DB09048	Netupitant	D015746	Abdominal Pain	0.992	0	0
DB09049	Naloxegol	D015746	Abdominal Pain	0.992	8	0
DB00192	Indecainide	D017029	Epilepsy, Complex Partial	0.992	0	0
DB00296	Ropivacaine	D017029	Epilepsy, Complex Partial	0.992	0	0
DB00297	Bupivacaine	D017029	Epilepsy, Complex Partial	0.992	1	0
DB00321	Amitriptyline	D017029	Epilepsy, Complex Partial	0.992	0	0
DB00379	Mexiletine	D017029	Epilepsy, Complex Partial	0.992	0	0
DB00532	Mephenytoin	D017029	Epilepsy, Complex Partial	0.992	0	0
DB00568	Cinnarizine	D017029	Epilepsy, Complex Partial	0.992	0	0
DB00586	Diclofenac	D017029	Epilepsy, Complex Partial	0.992	0	0
DB00645	Dyclonine	D017029	Epilepsy, Complex Partial	0.992	0	0
DB00680	Moricizine	D017029	Epilepsy, Complex Partial	0.992	0	0
DB00740	Riluzole	D017029	Epilepsy, Complex Partial	0.992	0	0
DB00750	Prilocaine	D017029	Epilepsy, Complex Partial	0.992	0	0
DB00754	Ethotoin	D017029	Epilepsy, Complex Partial	0.992	0	0
DB00807	Proparacaine	D017029	Epilepsy, Complex Partial	0.992	0	0
DB00868	Benzonatate	D017029	Epilepsy, Complex Partial	0.992	0	0
DB00892	Oxybuprocaine	D017029	Epilepsy, Complex Partial	0.992	0	0
DB00961	Mepivacaine	D017029	Epilepsy, Complex Partial	0.992	0	0
DB01002	Levobupivacaine	D017029	Epilepsy, Complex Partial	0.992	0	0
DB01035	Procainamide	D017029	Epilepsy, Complex Partial	0.992	0	0
DB01056	Tocainide	D017029	Epilepsy, Complex Partial	0.992	0	0
DB01086	Benzocaine	D017029	Epilepsy, Complex Partial	0.992	0	0
DB01121	Phenacemide	D017029	Epilepsy, Complex Partial	0.992	1	0
DB01161	Chloroprocaine	D017029	Epilepsy, Complex Partial	0.992	0	0
DB01228	Encainide	D017029	Epilepsy, Complex Partial	0.992	0	0
DB01320	Fosphenytoin	D017029	Epilepsy, Complex Partial	0.992	3	0
DB01346	Quinidine barbiturate	D017029	Epilepsy, Complex Partial	0.992	0	0
DB01388	Mibefradil	D017029	Epilepsy, Complex Partial	0.992	0	0
DB01426	Ajmaline	D017029	Epilepsy, Complex Partial	0.992	0	0
DB01429	Aprindine	D017029	Epilepsy, Complex Partial	0.992	0	0
DB01438	Phenazopyridine	D017029	Epilepsy, Complex Partial	0.992	0	0
DB04855	Dronedarone	D017029	Epilepsy, Complex Partial	0.992	0	0
DB04930	Permethrin	D017029	Epilepsy, Complex Partial	0.992	0	0
DB06637	Dalfampridine	D017029	Epilepsy, Complex Partial	0.992	0	0
DB01149	Nefazodone	D019969	Amphetamine-Related Disorders	0.992	0	0
DB04942	Tamibarotene	D050171	Dyslipidemias	0.992	0	0
DB00298	Dapiprazole	D053201	Urinary Bladder, Overactive	0.992	0	0
DB00346	Alfuzosin	D053201	Urinary Bladder, Overactive	0.992	6	0
DB06207	Silodosin	D053201	Urinary Bladder, Overactive	0.992	10	0
DB05039	Indacaterol	D001249	Asthma	0.99	74	0
DB09080	Olodaterol	D001249	Asthma	0.99	34	0
DB09082	Vilanterol	D001249	Asthma	0.99	99	0
DB06726	Bufuralol	D001281	Atrial Fibrillation	0.99	0	0
DB08808	Bupranolol	D001281	Atrial Fibrillation	0.99	0	0
DB00925	Phenoxybenzamine	D001480	Basal Ganglia Diseases	0.99	3	0
DB01069	Promethazine	D001480	Basal Ganglia Diseases	0.99	9	0
DB01239	Chlorprothixene	D001480	Basal Ganglia Diseases	0.99	5	0
DB01267	Paliperidone	D001480	Basal Ganglia Diseases	0.99	15	0
DB01392	Yohimbine	D001480	Basal Ganglia Diseases	0.99	0	0
DB04946	Iloperidone	D001480	Basal Ganglia Diseases	0.99	5	0
DB00189	Ethchlorvynol	D001714	Bipolar Disorder	0.99	1	0
DB00231	Temazepam	D001714	Bipolar Disorder	0.99	1	0
DB00349	Clobazam	D001714	Bipolar Disorder	0.99	1	0
DB00371	Meprobamate	D001714	Bipolar Disorder	0.99	11	0
DB00402	Eszopiclone	D001714	Bipolar Disorder	0.99	3	0
DB00475	Chlordiazepoxide	D001714	Bipolar Disorder	0.99	40	0
DB00628	Clorazepate	D001714	Bipolar Disorder	0.99	6	0
DB00683	Midazolam	D001714	Bipolar Disorder	0.99	13	1
DB00690	Flurazepam	D001714	Bipolar Disorder	0.99	3	0
DB00801	Halazepam	D001714	Bipolar Disorder	0.99	0	0
DB00842	Oxazepam	D001714	Bipolar Disorder	0.99	5	0
DB00897	Triazolam	D001714	Bipolar Disorder	0.99	2	0
DB01107	Methyprylon	D001714	Bipolar Disorder	0.99	0	0
DB01403	Methotrimeprazine	D001714	Bipolar Disorder	0.99	22	0
DB01437	Glutethimide	D001714	Bipolar Disorder	0.99	1	0
DB01558	Bromazepam	D001714	Bipolar Disorder	0.99	5	0
DB01588	Prazepam	D001714	Bipolar Disorder	0.99	2	0
DB01589	Quazepam	D001714	Bipolar Disorder	0.99	0	0
DB01595	Nitrazepam	D001714	Bipolar Disorder	0.99	9	0
DB00248	Cabergoline	D002375	Catalepsy	0.99	1	0
DB00403	Ceruletide	D002389	Catatonia	0.99	0	0
DB00484	Brimonidine	D003371	Cough	0.99	0	0
DB00697	Tizanidine	D003371	Cough	0.99	1	0
DB00929	Misoprostol	D003371	Cough	0.99	1	0
DB00953	Rizatriptan	D003371	Cough	0.99	0	0
DB00964	Apraclonidine	D003371	Cough	0.99	0	0
DB00191	Phentermine	D003865	Depressive Disorder, Major	0.99	0	0
DB00422	Methylphenidate	D003865	Depressive Disorder, Major	0.99	56	0
DB00579	Mazindol	D003865	Depressive Disorder, Major	0.99	1	0
DB00830	Phenmetrazine	D003865	Depressive Disorder, Major	0.99	0	0
DB00937	Diethylpropion	D003865	Depressive Disorder, Major	0.99	0	0
DB01105	Sibutramine	D003865	Depressive Disorder, Major	0.99	2	0
DB01463	Fencamfamine	D003865	Depressive Disorder, Major	0.99	0	0
DB06413	Armodafinil	D003865	Depressive Disorder, Major	0.99	11	0
DB06701	Dexmethylphenidate	D003865	Depressive Disorder, Major	0.99	0	0
DB00248	Cabergoline	D004417	Dyspnea	0.99	6	0
DB00977	Ethinyl Estradiol	D004417	Dyspnea	0.99	6	0
DB00734	Risperidone	D005334	Fever	0.99	51	0
DB04946	Iloperidone	D005334	Fever	0.99	0	0
DB00332	Ipratropium	D005879	Tourette Syndrome	0.99	0	0
DB00383	Oxyphencyclimine	D005879	Tourette Syndrome	0.99	0	0
DB00462	Methylscopolamine bromide	D005879	Tourette Syndrome	0.99	0	0
DB00505	Tridihexethyl	D005879	Tourette Syndrome	0.99	0	0
DB00517	Anisotropine Methylbromide	D005879	Tourette Syndrome	0.99	0	0
DB00651	Dyphylline	D005879	Tourette Syndrome	0.99	0	0
DB00806	Pentoxifylline	D005879	Tourette Syndrome	0.99	1	0
DB01062	Oxybutynin	D005879	Tourette Syndrome	0.99	0	0
DB01231	Diphenidol	D005879	Tourette Syndrome	0.99	0	0
DB01295	Bevantolol	D005879	Tourette Syndrome	0.99	0	0
DB01409	Tiotropium	D005879	Tourette Syndrome	0.99	0	0
DB01412	Theobromine	D005879	Tourette Syndrome	0.99	0	0
DB06800	Methylnaltrexone	D005879	Tourette Syndrome	0.99	0	0
DB01047	Fluocinonide	D006086	Graft vs Host Disease	0.99	0	0
DB01238	Aripiprazole	D006212	Hallucinations	0.99	46	0
DB01429	Aprindine	D006212	Hallucinations	0.99	1	0
DB06216	Asenapine	D006212	Hallucinations	0.99	1	0
DB00340	Metixene	D006940	Hyperemia	0.99	0	0
DB00376	Trihexyphenidyl	D006940	Hyperemia	0.99	0	0
DB00387	Procyclidine	D006940	Hyperemia	0.99	0	0
DB00424	Hyoscyamine	D006940	Hyperemia	0.99	0	0
DB00496	Darifenacin	D006940	Hyperemia	0.99	0	0
DB00715	Paroxetine	D006940	Hyperemia	0.99	2	0
DB00725	Homatropine Methylbromide	D006940	Hyperemia	0.99	0	0
DB00747	Scopolamine	D006940	Hyperemia	0.99	2	0
DB00785	Cryptenamine	D006940	Hyperemia	0.99	0	0
DB00809	Tropicamide	D006940	Hyperemia	0.99	9	0
DB01036	Tolterodine	D006940	Hyperemia	0.99	0	0
DB01591	Solifenacin	D006940	Hyperemia	0.99	0	0
DB06678	Esmirtazapine	D006940	Hyperemia	0.99	0	0
DB06702	Fesoterodine	D006940	Hyperemia	0.99	0	0
DB08897	Aclidinium	D006940	Hyperemia	0.99	0	0
DB09076	Umeclidinium	D006940	Hyperemia	0.99	0	0
DB00246	Ziprasidone	D007035	Hypothermia	0.99	3	0
DB00334	Olanzapine	D007035	Hypothermia	0.99	22	0
DB00363	Clozapine	D007035	Hypothermia	0.99	36	0
DB00540	Nortriptyline	D007035	Hypothermia	0.99	9	0
DB00679	Thioridazine	D007035	Hypothermia	0.99	13	0
DB00751	Epinastine	D007035	Hypothermia	0.99	0	0
DB00875	Flupentixol	D007035	Hypothermia	0.99	4	0
DB01049	Ergoloid mesylate	D007035	Hypothermia	0.99	0	0
DB01142	Doxepin	D007035	Hypothermia	0.99	2	0
DB01224	Quetiapine	D007035	Hypothermia	0.99	5	0
DB01238	Aripiprazole	D007035	Hypothermia	0.99	1	0
DB01403	Methotrimeprazine	D007035	Hypothermia	0.99	11	0
DB06216	Asenapine	D007035	Hypothermia	0.99	0	0
DB00866	Alprenolol	D009202	Cardiomyopathies	0.99	1	0
DB06726	Bufuralol	D009202	Cardiomyopathies	0.99	0	0
DB08808	Bupranolol	D009202	Cardiomyopathies	0.99	0	0
DB00598	Labetalol	D009771	Obsessive-Compulsive Disorder	0.99	0	0
DB00363	Clozapine	D010259	Paranoid Disorders	0.99	17	0
DB01403	Methotrimeprazine	D010259	Paranoid Disorders	0.99	5	0
DB00294	Etonogestrel	D010292	Paresthesia	0.99	2	0
DB00304	Desogestrel	D010292	Paresthesia	0.99	3	0
DB00603	Medroxyprogesterone acetate	D010292	Paresthesia	0.99	0	0
DB00823	Ethynodiol diacetate	D010292	Paresthesia	0.99	0	0
DB00957	Norgestimate	D010292	Paresthesia	0.99	0	0
DB01406	Danazol	D010292	Paresthesia	0.99	0	0
DB01431	Allylestrenol	D010292	Paresthesia	0.99	0	0
DB00696	Ergotamine	D010300	Parkinson Disease	0.99	12	0
DB04573	Estriol	D011471	Prostatic Neoplasms	0.99	28	0
DB00189	Ethchlorvynol	D013313	Stress Disorders, Post-Traumatic	0.99	0	0
DB00231	Temazepam	D013313	Stress Disorders, Post-Traumatic	0.99	5	0
DB00349	Clobazam	D013313	Stress Disorders, Post-Traumatic	0.99	0	0
DB00371	Meprobamate	D013313	Stress Disorders, Post-Traumatic	0.99	0	0
DB00402	Eszopiclone	D013313	Stress Disorders, Post-Traumatic	0.99	2	1
DB00475	Chlordiazepoxide	D013313	Stress Disorders, Post-Traumatic	0.99	3	0
DB00551	Acetohydroxamic Acid	D013313	Stress Disorders, Post-Traumatic	0.99	0	0
DB00628	Clorazepate	D013313	Stress Disorders, Post-Traumatic	0.99	0	0
DB00683	Midazolam	D013313	Stress Disorders, Post-Traumatic	0.99	14	1
DB00690	Flurazepam	D013313	Stress Disorders, Post-Traumatic	0.99	0	0
DB00801	Halazepam	D013313	Stress Disorders, Post-Traumatic	0.99	0	0
DB00842	Oxazepam	D013313	Stress Disorders, Post-Traumatic	0.99	2	0
DB00897	Triazolam	D013313	Stress Disorders, Post-Traumatic	0.99	1	0
DB01045	Rifampicin	D013313	Stress Disorders, Post-Traumatic	0.99	0	0
DB01107	Methyprylon	D013313	Stress Disorders, Post-Traumatic	0.99	0	0
DB01215	Estazolam	D013313	Stress Disorders, Post-Traumatic	0.99	0	0
DB01220	Rifaximin	D013313	Stress Disorders, Post-Traumatic	0.99	0	0
DB01437	Glutethimide	D013313	Stress Disorders, Post-Traumatic	0.99	0	0
DB01558	Bromazepam	D013313	Stress Disorders, Post-Traumatic	0.99	0	0
DB01588	Prazepam	D013313	Stress Disorders, Post-Traumatic	0.99	0	0
DB01589	Quazepam	D013313	Stress Disorders, Post-Traumatic	0.99	0	0
DB01595	Nitrazepam	D013313	Stress Disorders, Post-Traumatic	0.99	1	0
DB08864	Rilpivirine	D013313	Stress Disorders, Post-Traumatic	0.99	0	0
DB01151	Desipramine	D014202	Tremor	0.99	29	0
DB06148	Mianserin	D014202	Tremor	0.99	27	0
DB00201	Caffeine	D015877	Miosis	0.99	3	0
DB00277	Theophylline	D015877	Miosis	0.99	0	0
DB00340	Metixene	D015877	Miosis	0.99	0	0
DB00434	Cyproheptadine	D015877	Miosis	0.99	0	0
DB00477	Chlorpromazine	D015877	Miosis	0.99	14	0
DB00496	Darifenacin	D015877	Miosis	0.99	0	0
DB00508	Triflupromazine	D015877	Miosis	0.99	0	0
DB00571	Propranolol	D015877	Miosis	0.99	5	0
DB00598	Labetalol	D015877	Miosis	0.99	0	0
DB00622	Nicardipine	D015877	Miosis	0.99	0	0
DB00679	Thioridazine	D015877	Miosis	0.99	4	0
DB00715	Paroxetine	D015877	Miosis	0.99	1	0
DB00725	Homatropine Methylbromide	D015877	Miosis	0.99	0	0
DB00747	Scopolamine	D015877	Miosis	0.99	9	0
DB00751	Epinastine	D015877	Miosis	0.99	0	0
DB00767	Benzquinamide	D015877	Miosis	0.99	0	0
DB00785	Cryptenamine	D015877	Miosis	0.99	0	0
DB00835	Brompheniramine	D015877	Miosis	0.99	0	0
DB00866	Alprenolol	D015877	Miosis	0.99	0	0
DB00875	Flupentixol	D015877	Miosis	0.99	0	0
DB00925	Phenoxybenzamine	D015877	Miosis	0.99	2	0
DB01036	Tolterodine	D015877	Miosis	0.99	1	0
DB01038	Carphenazine	D015877	Miosis	0.99	0	0
DB01149	Nefazodone	D015877	Miosis	0.99	0	0
DB01221	Ketamine	D015877	Miosis	0.99	6	0
DB01591	Solifenacin	D015877	Miosis	0.99	0	0
DB01614	Acepromazine	D015877	Miosis	0.99	2	0
DB01621	Pipotiazine	D015877	Miosis	0.99	0	0
DB01622	Thioproperazine	D015877	Miosis	0.99	0	0
DB06144	Sertindole	D015877	Miosis	0.99	0	0
DB06288	Amisulpride	D015877	Miosis	0.99	0	0
DB06678	Esmirtazapine	D015877	Miosis	0.99	0	0
DB06702	Fesoterodine	D015877	Miosis	0.99	0	0
DB06726	Bufuralol	D015877	Miosis	0.99	0	0
DB08808	Bupranolol	D015877	Miosis	0.99	0	0
DB08815	Lurasidone	D015877	Miosis	0.99	0	0
DB08897	Aclidinium	D015877	Miosis	0.99	0	0
DB09076	Umeclidinium	D015877	Miosis	0.99	0	0
DB00434	Cyproheptadine	D016055	Urinary Retention	0.99	4	0
DB01069	Promethazine	D016055	Urinary Retention	0.99	1	0
DB01392	Yohimbine	D016055	Urinary Retention	0.99	1	0
DB01614	Acepromazine	D016055	Urinary Retention	0.99	0	0
DB01622	Thioproperazine	D016055	Urinary Retention	0.99	0	0
DB01624	Zuclopenthixol	D016055	Urinary Retention	0.99	0	0
DB06678	Esmirtazapine	D016055	Urinary Retention	0.99	0	0
DB00275	Olmesartan	D017379	Hypertrophy, Left Ventricular	0.99	27	0
DB00876	Eprosartan	D017379	Hypertrophy, Left Ventricular	0.99	5	0
DB01342	Forasartan	D017379	Hypertrophy, Left Ventricular	0.99	0	0
DB01347	Saprisartan	D017379	Hypertrophy, Left Ventricular	0.99	0	0
DB08822	Azilsartan medoxomil	D017379	Hypertrophy, Left Ventricular	0.99	3	0
DB00940	Methantheline	D020257	Ventricular Remodeling	0.99	0	0
DB01349	Tasosartan	D020257	Ventricular Remodeling	0.99	0	0
DB00275	Olmesartan	D051437	Renal Insufficiency	0.99	41	1
DB00876	Eprosartan	D051437	Renal Insufficiency	0.99	4	0
DB01342	Forasartan	D051437	Renal Insufficiency	0.99	0	0
DB01347	Saprisartan	D051437	Renal Insufficiency	0.99	0	0
DB08822	Azilsartan medoxomil	D051437	Renal Insufficiency	0.99	1	0
DB00408	Loxapine	D062787	Drug Overdose	0.99	5	0
DB00640	Adenosine	D062787	Drug Overdose	0.99	18	0
DB00667	Histamine	D062787	Drug Overdose	0.99	79	0
DB00905	Bimatoprost	D062787	Drug Overdose	0.99	0	0
DB01235	Levodopa	D062787	Drug Overdose	0.99	10	0
DB01454	Midomafetamine	D062787	Drug Overdose	0.99	0	0
DB05271	Rotigotine	D062787	Drug Overdose	0.99	0	0
DB00221	Isoetarine	D001249	Asthma	0.988	1	0
DB00841	Dobutamine	D001249	Asthma	0.988	20	0
DB01193	Acebutolol	D001249	Asthma	0.988	17	0
DB01291	Pirbuterol	D001249	Asthma	0.988	43	0
DB08807	Bopindolol	D001249	Asthma	0.988	1	0
DB01295	Bevantolol	D001281	Atrial Fibrillation	0.988	0	0
DB00424	Hyoscyamine	D001480	Basal Ganglia Diseases	0.988	0	0
DB00809	Tropicamide	D001480	Basal Ganglia Diseases	0.988	0	0
DB08815	Lurasidone	D001480	Basal Ganglia Diseases	0.988	4	0
DB00182	Amphetamine	D002375	Catalepsy	0.988	434	0
DB00246	Ziprasidone	D002819	Chorea	0.988	0	0
DB00350	Minoxidil	D002819	Chorea	0.988	0	0
DB01054	Nitrendipine	D003327	Coronary Disease	0.988	29	0
DB00202	Succinylcholine	D003371	Cough	0.988	38	0
DB01085	Pilocarpine	D003371	Cough	0.988	10	0
DB01284	Tetracosactide	D004381	Duodenal Ulcer	0.988	0	0
DB08805	Metiamide	D004381	Duodenal Ulcer	0.988	56	0
DB08806	Roxatidine acetate	D004381	Duodenal Ulcer	0.988	29	0
DB00208	Ticlopidine	D004802	Eosinophilia	0.988	8	0
DB00283	Clemastine	D004802	Eosinophilia	0.988	3	0
DB00405	Dexbrompheniramine	D004802	Eosinophilia	0.988	0	0
DB00427	Triprolidine	D004802	Eosinophilia	0.988	0	0
DB00455	Loratadine	D004802	Eosinophilia	0.988	18	0
DB00471	Montelukast	D004802	Eosinophilia	0.988	117	0
DB00557	Hydroxyzine	D004802	Eosinophilia	0.988	10	0
DB00587	Cinalukast	D004802	Eosinophilia	0.988	0	0
DB00719	Azatadine	D004802	Eosinophilia	0.988	0	0
DB00737	Meclizine	D004802	Eosinophilia	0.988	3	0
DB00748	Carbinoxamine	D004802	Eosinophilia	0.988	0	0
DB00758	Clopidogrel	D004802	Eosinophilia	0.988	9	0
DB00792	Tripelennamine	D004802	Eosinophilia	0.988	2	0
DB00800	Fenoldopam	D004802	Eosinophilia	0.988	0	0
DB00844	Nalbuphine	D004802	Eosinophilia	0.988	0	0
DB00902	Methdilazine	D004802	Eosinophilia	0.988	0	0
DB00920	Ketotifen	D004802	Eosinophilia	0.988	55	0
DB00950	Fexofenadine	D004802	Eosinophilia	0.988	6	0
DB00967	Desloratadine	D004802	Eosinophilia	0.988	4	0
DB00985	Dimenhydrinate	D004802	Eosinophilia	0.988	0	0
DB01071	Mequitazine	D004802	Eosinophilia	0.988	0	0
DB01075	Diphenhydramine	D004802	Eosinophilia	0.988	17	0
DB01084	Emedastine	D004802	Eosinophilia	0.988	2	0
DB01176	Cyclizine	D004802	Eosinophilia	0.988	1	0
DB01237	Bromodiphenhydramine	D004802	Eosinophilia	0.988	0	0
DB01246	Alimemazine	D004802	Eosinophilia	0.988	0	0
DB01381	Ginkgo biloba	D004802	Eosinophilia	0.988	4	0
DB01393	Bezafibrate	D004802	Eosinophilia	0.988	1	0
DB01615	Aceprometazine	D004802	Eosinophilia	0.988	0	0
DB01616	Alverine	D004802	Eosinophilia	0.988	0	0
DB01619	Phenindamine	D004802	Eosinophilia	0.988	0	0
DB01620	Pheniramine	D004802	Eosinophilia	0.988	1	0
DB04837	Clofedanol	D004802	Eosinophilia	0.988	0	0
DB04890	Bepotastine	D004802	Eosinophilia	0.988	2	0
DB04905	Tesmilifene	D004802	Eosinophilia	0.988	0	0
DB06155	Rimonabant	D004802	Eosinophilia	0.988	0	0
DB06196	Icatibant	D004802	Eosinophilia	0.988	1	0
DB06209	Prasugrel	D004802	Eosinophilia	0.988	0	0
DB06282	Levocetirizine	D004802	Eosinophilia	0.988	7	0
DB06441	Cangrelor	D004802	Eosinophilia	0.988	0	0
DB06691	Mepyramine	D004802	Eosinophilia	0.988	13	0
DB06766	Alcaftadine	D004802	Eosinophilia	0.988	0	0
DB08799	Antazoline	D004802	Eosinophilia	0.988	0	0
DB08800	Chloropyramine	D004802	Eosinophilia	0.988	0	0
DB08802	Isothipendyl	D004802	Eosinophilia	0.988	0	0
DB08816	Ticagrelor	D004802	Eosinophilia	0.988	1	0
DB08936	Chlorcyclizine	D004802	Eosinophilia	0.988	0	0
DB01227	Levomethadyl Acetate	D005221	Fatigue	0.988	0	0
DB01267	Paliperidone	D005334	Fever	0.988	4	0
DB00796	Candesartan cilexetil	D005355	Fibrosis	0.988	51	0
DB00876	Eprosartan	D005355	Fibrosis	0.988	6	0
DB01342	Forasartan	D005355	Fibrosis	0.988	0	0
DB01347	Saprisartan	D005355	Fibrosis	0.988	0	0
DB08822	Azilsartan medoxomil	D005355	Fibrosis	0.988	4	0
DB00372	Thiethylperazine	D005879	Tourette Syndrome	0.988	1	0
DB00571	Propranolol	D005879	Tourette Syndrome	0.988	10	0
DB00866	Alprenolol	D005879	Tourette Syndrome	0.988	0	0
DB01223	Aminophylline	D005879	Tourette Syndrome	0.988	0	0
DB06726	Bufuralol	D005879	Tourette Syndrome	0.988	0	0
DB08808	Bupranolol	D005879	Tourette Syndrome	0.988	0	0
DB00070	Hyaluronidase	D006086	Graft vs Host Disease	0.988	0	0
DB00184	Nicotine	D006086	Graft vs Host Disease	0.988	1	0
DB00328	Indomethacin	D006086	Graft vs Host Disease	0.988	10	0
DB00588	Fluticasone propionate	D006086	Graft vs Host Disease	0.988	1	0
DB06205	Hyaluronidase (Human Recombinant)	D006086	Graft vs Host Disease	0.988	0	0
DB00195	Betaxolol	D006333	Heart Failure	0.988	16	0
DB00373	Timolol	D006333	Heart Failure	0.988	55	0
DB01203	Nadolol	D006333	Heart Failure	0.988	35	0
DB01210	Levobunolol	D006333	Heart Failure	0.988	1	0
DB01214	Metipranolol	D006333	Heart Failure	0.988	6	0
DB01580	Oxprenolol	D006333	Heart Failure	0.988	17	0
DB04861	Nebivolol	D006333	Heart Failure	0.988	193	1
DB00751	Epinastine	D006940	Hyperemia	0.988	9	0
DB00767	Benzquinamide	D006940	Hyperemia	0.988	0	0
DB00835	Brompheniramine	D006940	Hyperemia	0.988	1	0
DB00767	Benzquinamide	D007035	Hypothermia	0.988	0	0
DB00835	Brompheniramine	D007035	Hypothermia	0.988	0	0
DB01136	Carvedilol	D007035	Hypothermia	0.988	1	0
DB08815	Lurasidone	D007035	Hypothermia	0.988	0	0
DB00925	Phenoxybenzamine	D007174	Disruptive, Impulse Control, and Conduct Disorders	0.988	0	0
DB01064	Isoprenaline	D007319	Sleep Initiation and Maintenance Disorders	0.988	0	0
DB00420	Promazine	D010259	Paranoid Disorders	0.988	6	0
DB00777	Propiomazine	D010259	Paranoid Disorders	0.988	0	0
DB00004	Denileukin diftitox	D010292	Paresthesia	0.988	0	0
DB00038	Oprelvekin	D010292	Paresthesia	0.988	0	0
DB00039	Palifermin	D010292	Paresthesia	0.988	1	0
DB00071	Insulin Pork	D010292	Paresthesia	0.988	0	0
DB00159	Icosapent	D010292	Paresthesia	0.988	0	0
DB00168	Aspartame	D010292	Paresthesia	0.988	0	0
DB00182	Amphetamine	D010292	Paresthesia	0.988	3	0
DB00248	Cabergoline	D010292	Paresthesia	0.988	0	0
DB00255	Diethylstilbestrol	D010292	Paresthesia	0.988	0	0
DB00269	Chlorotrianisene	D010292	Paresthesia	0.988	0	0
DB00286	Conjugated estrogens	D010292	Paresthesia	0.988	0	0
DB00351	Megestrol acetate	D010292	Paresthesia	0.988	1	0
DB00367	Levonorgestrel	D010292	Paresthesia	0.988	2	0
DB00368	Norepinephrine	D010292	Paresthesia	0.988	15	0
DB00396	Progesterone	D010292	Paresthesia	0.988	8	0
DB00408	Loxapine	D010292	Paresthesia	0.988	0	0
DB00481	Raloxifene	D010292	Paresthesia	0.988	0	0
DB00655	Estrone	D010292	Paresthesia	0.988	1	0
DB00687	Fludrocortisone	D010292	Paresthesia	0.988	1	0
DB00783	Estradiol	D010292	Paresthesia	0.988	6	0
DB00890	Dienestrol	D010292	Paresthesia	0.988	0	0
DB00977	Ethinyl Estradiol	D010292	Paresthesia	0.988	1	0
DB01186	Pergolide	D010292	Paresthesia	0.988	1	0
DB01196	Estramustine	D010292	Paresthesia	0.988	0	0
DB01273	Varenicline	D010292	Paresthesia	0.988	1	0
DB01357	Mestranol	D010292	Paresthesia	0.988	1	0
DB01363	Ephedra	D010292	Paresthesia	0.988	0	0
DB01365	Mephentermine	D010292	Paresthesia	0.988	0	0
DB04573	Estriol	D010292	Paresthesia	0.988	1	0
DB04574	Estrone sulfate	D010292	Paresthesia	0.988	0	0
DB04575	Quinestrol	D010292	Paresthesia	0.988	0	0
DB05332	Romiplostim	D010292	Paresthesia	0.988	0	0
DB06210	Eltrombopag	D010292	Paresthesia	0.988	1	0
DB06262	Droxidopa	D010292	Paresthesia	0.988	0	0
DB06774	Capsaicin	D010292	Paresthesia	0.988	41	0
DB08912	Dabrafenib	D010292	Paresthesia	0.988	0	0
DB09028	Cytisine	D010292	Paresthesia	0.988	0	0
DB00741	Hydrocortisone	D011565	Psoriasis	0.988	261	1
DB01038	Carphenazine	D011595	Psychomotor Agitation	0.988	0	0
DB01497	Etorphine	D012148	Restless Legs Syndrome	0.988	0	0
DB01565	Dihydromorphine	D012148	Restless Legs Syndrome	0.988	0	0
DB01025	Amlexanox	D012563	Schizophrenia, Paranoid	0.988	0	0
DB00540	Nortriptyline	D013313	Stress Disorders, Post-Traumatic	0.988	6	0
DB00543	Amoxapine	D013313	Stress Disorders, Post-Traumatic	0.988	0	0
DB01238	Aripiprazole	D013313	Stress Disorders, Post-Traumatic	0.988	18	1
DB01403	Methotrimeprazine	D013313	Stress Disorders, Post-Traumatic	0.988	1	0
DB01069	Promethazine	D014202	Tremor	0.988	16	0
DB00050	Cetrorelix	D015746	Abdominal Pain	0.988	0	0
DB00106	Abarelix	D015746	Abdominal Pain	0.988	0	0
DB00177	Valsartan	D015746	Abdominal Pain	0.988	5	0
DB00275	Olmesartan	D015746	Abdominal Pain	0.988	7	0
DB00353	Methylergometrine	D015746	Abdominal Pain	0.988	1	0
DB00585	Nizatidine	D015746	Abdominal Pain	0.988	6	0
DB00678	Losartan	D015746	Abdominal Pain	0.988	9	0
DB00700	Eplerenone	D015746	Abdominal Pain	0.988	2	0
DB00729	Diphemanil Methylsulfate	D015746	Abdominal Pain	0.988	0	0
DB00796	Candesartan cilexetil	D015746	Abdominal Pain	0.988	1	0
DB00808	Indapamide	D015746	Abdominal Pain	0.988	1	0
DB00824	Enprofylline	D015746	Abdominal Pain	0.988	0	0
DB00876	Eprosartan	D015746	Abdominal Pain	0.988	0	0
DB00924	Cyclobenzaprine	D015746	Abdominal Pain	0.988	1	0
DB00986	Glycopyrronium	D015746	Abdominal Pain	0.988	0	0
DB01029	Irbesartan	D015746	Abdominal Pain	0.988	6	0
DB01207	Ridogrel	D015746	Abdominal Pain	0.988	0	0
DB01284	Tetracosactide	D015746	Abdominal Pain	0.988	0	0
DB01342	Forasartan	D015746	Abdominal Pain	0.988	0	0
DB01347	Saprisartan	D015746	Abdominal Pain	0.988	0	0
DB01381	Ginkgo biloba	D015746	Abdominal Pain	0.988	3	0
DB04908	Flibanserin	D015746	Abdominal Pain	0.988	0	0
DB05316	Pimavanserin	D015746	Abdominal Pain	0.988	0	0
DB06699	Degarelix	D015746	Abdominal Pain	0.988	0	0
DB06785	Ganirelix	D015746	Abdominal Pain	0.988	0	0
DB08805	Metiamide	D015746	Abdominal Pain	0.988	0	0
DB08806	Roxatidine acetate	D015746	Abdominal Pain	0.988	3	0
DB08822	Azilsartan medoxomil	D015746	Abdominal Pain	0.988	0	0
DB08927	Amperozide	D015746	Abdominal Pain	0.988	0	0
DB00420	Promazine	D016584	Panic Disorder	0.988	0	0
DB00777	Propiomazine	D016584	Panic Disorder	0.988	0	0
DB00280	Disopyramide	D017029	Epilepsy, Complex Partial	0.988	0	0
DB00661	Verapamil	D017029	Epilepsy, Complex Partial	0.988	1	0
DB00721	Procaine	D017029	Epilepsy, Complex Partial	0.988	0	0
DB01173	Orphenadrine	D017029	Epilepsy, Complex Partial	0.988	0	0
DB01102	Arbutamine	D017116	Low Back Pain	0.988	0	0
DB01288	Fenoterol	D017116	Low Back Pain	0.988	0	0
DB00054	Abciximab	D018879	Ventricular Premature Complexes	0.988	0	0
DB00707	Porfimer sodium	D018879	Ventricular Premature Complexes	0.988	0	0
DB00775	Tirofiban	D018879	Ventricular Premature Complexes	0.988	0	0
DB01222	Budesonide	D018879	Ventricular Premature Complexes	0.988	0	0
DB01281	Abatacept	D018879	Ventricular Premature Complexes	0.988	0	0
DB01616	Alverine	D018879	Ventricular Premature Complexes	0.988	0	0
DB01625	Isopropamide	D018879	Ventricular Premature Complexes	0.988	0	0
DB06155	Rimonabant	D018879	Ventricular Premature Complexes	0.988	0	0
DB06201	Rufinamide	D018879	Ventricular Premature Complexes	0.988	0	0
DB08813	Nadroparin	D018879	Ventricular Premature Complexes	0.988	0	0
DB08867	Ulipristal	D018879	Ventricular Premature Complexes	0.988	0	0
DB01186	Pergolide	D019970	Cocaine-Related Disorders	0.988	8	1
DB00354	Buclizine	D020257	Ventricular Remodeling	0.988	0	0
DB00366	Doxylamine	D020257	Ventricular Remodeling	0.988	0	0
DB01337	Pancuronium	D020257	Ventricular Remodeling	0.988	0	0
DB01338	Pipecuronium	D020257	Ventricular Remodeling	0.988	0	0
DB04843	Mepenzolate	D020257	Ventricular Remodeling	0.988	0	0
DB09034	Suvorexant	D020257	Ventricular Remodeling	0.988	0	0
DB00182	Amphetamine	D023921	Coronary Stenosis	0.988	1	0
DB00216	Eletriptan	D023921	Coronary Stenosis	0.988	0	0
DB00248	Cabergoline	D023921	Coronary Stenosis	0.988	0	0
DB00268	Ropinirole	D023921	Coronary Stenosis	0.988	0	0
DB00315	Zolmitriptan	D023921	Coronary Stenosis	0.988	0	0
DB00320	Dihydroergotamine	D023921	Coronary Stenosis	0.988	0	0
DB00368	Norepinephrine	D023921	Coronary Stenosis	0.988	21	0
DB00397	Phenylpropanolamine	D023921	Coronary Stenosis	0.988	0	0
DB00408	Loxapine	D023921	Coronary Stenosis	0.988	0	0
DB00413	Pramipexole	D023921	Coronary Stenosis	0.988	0	0
DB00575	Clonidine	D023921	Coronary Stenosis	0.988	5	0
DB00589	Lisuride	D023921	Coronary Stenosis	0.988	0	0
DB00640	Adenosine	D023921	Coronary Stenosis	0.988	606	1
DB00668	Epinephrine	D023921	Coronary Stenosis	0.988	26	0
DB00669	Sumatriptan	D023921	Coronary Stenosis	0.988	1	0
DB00696	Ergotamine	D023921	Coronary Stenosis	0.988	1	0
DB00714	Apomorphine	D023921	Coronary Stenosis	0.988	0	0
DB00917	Dinoprostone	D023921	Coronary Stenosis	0.988	0	0
DB00929	Misoprostol	D023921	Coronary Stenosis	0.988	0	0
DB00935	Oxymetazoline	D023921	Coronary Stenosis	0.988	0	0
DB00952	Naratriptan	D023921	Coronary Stenosis	0.988	0	0
DB00988	Dopamine	D023921	Coronary Stenosis	0.988	13	0
DB01102	Arbutamine	D023921	Coronary Stenosis	0.988	2	0
DB01186	Pergolide	D023921	Coronary Stenosis	0.988	0	0
DB01200	Bromocriptine	D023921	Coronary Stenosis	0.988	0	0
DB01235	Levodopa	D023921	Coronary Stenosis	0.988	0	0
DB01278	Pramlintide	D023921	Coronary Stenosis	0.988	0	0
DB01288	Fenoterol	D023921	Coronary Stenosis	0.988	0	0
DB01363	Ephedra	D023921	Coronary Stenosis	0.988	0	0
DB01365	Mephentermine	D023921	Coronary Stenosis	0.988	0	0
DB01407	Clenbuterol	D023921	Coronary Stenosis	0.988	0	0
DB01497	Etorphine	D023921	Coronary Stenosis	0.988	0	0
DB01565	Dihydromorphine	D023921	Coronary Stenosis	0.988	0	0
DB05271	Rotigotine	D023921	Coronary Stenosis	0.988	0	0
DB06262	Droxidopa	D023921	Coronary Stenosis	0.988	0	0
DB06694	Xylometazoline	D023921	Coronary Stenosis	0.988	0	0
DB00221	Isoetarine	D029424	Pulmonary Disease, Chronic Obstructive	0.988	0	0
DB00841	Dobutamine	D029424	Pulmonary Disease, Chronic Obstructive	0.988	6	0
DB01193	Acebutolol	D029424	Pulmonary Disease, Chronic Obstructive	0.988	2	0
DB01291	Pirbuterol	D029424	Pulmonary Disease, Chronic Obstructive	0.988	3	0
DB08807	Bopindolol	D029424	Pulmonary Disease, Chronic Obstructive	0.988	0	0
DB00316	Acetaminophen	D013167	Spondylitis, Ankylosing	0.9875	14	0
DB00461	Nabumetone	D013167	Spondylitis, Ankylosing	0.9875	6	0
DB00465	Ketorolac	D013167	Spondylitis, Ankylosing	0.9875	2	0
DB00469	Tenoxicam	D013167	Spondylitis, Ankylosing	0.9875	13	0
DB00500	Tolmetin	D013167	Spondylitis, Ankylosing	0.9875	6	0
DB00554	Piroxicam	D013167	Spondylitis, Ankylosing	0.9875	38	0
DB00749	Etodolac	D013167	Spondylitis, Ankylosing	0.9875	7	0
DB00784	Mefenamic acid	D013167	Spondylitis, Ankylosing	0.9875	5	0
DB00814	Meloxicam	D013167	Spondylitis, Ankylosing	0.9875	16	0
DB00821	Carprofen	D013167	Spondylitis, Ankylosing	0.9875	3	0
DB00861	Diflunisal	D013167	Spondylitis, Ankylosing	0.9875	5	0
DB00870	Suprofen	D013167	Spondylitis, Ankylosing	0.9875	0	0
DB00936	Salicylic acid	D013167	Spondylitis, Ankylosing	0.9875	1	0
DB00939	Meclofenamic acid	D013167	Spondylitis, Ankylosing	0.9875	2	0
DB00963	Bromfenac	D013167	Spondylitis, Ankylosing	0.9875	0	0
DB00991	Oxaprozin	D013167	Spondylitis, Ankylosing	0.9875	1	0
DB01009	Ketoprofen	D013167	Spondylitis, Ankylosing	0.9875	20	0
DB01283	Lumiracoxib	D013167	Spondylitis, Ankylosing	0.9875	2	0
DB01397	Magnesium salicylate	D013167	Spondylitis, Ankylosing	0.9875	0	0
DB01399	Salsalate	D013167	Spondylitis, Ankylosing	0.9875	0	0
DB01401	Choline magnesium trisalicylate	D013167	Spondylitis, Ankylosing	0.9875	0	0
DB01419	Antrafenine	D013167	Spondylitis, Ankylosing	0.9875	0	0
DB01435	Antipyrine	D013167	Spondylitis, Ankylosing	0.9875	5	0
DB01600	Tiaprofenic acid	D013167	Spondylitis, Ankylosing	0.9875	2	0
DB02709	Resveratrol	D013167	Spondylitis, Ankylosing	0.9875	1	0
DB06725	Lornoxicam	D013167	Spondylitis, Ankylosing	0.9875	1	0
DB06802	Nepafenac	D013167	Spondylitis, Ankylosing	0.9875	0	0
DB00316	Acetaminophen	D015179	Colorectal Neoplasms	0.987	11	0
DB00461	Nabumetone	D015179	Colorectal Neoplasms	0.987	0	0
DB00465	Ketorolac	D015179	Colorectal Neoplasms	0.987	2	0
DB00469	Tenoxicam	D015179	Colorectal Neoplasms	0.987	0	0
DB00500	Tolmetin	D015179	Colorectal Neoplasms	0.987	0	0
DB00554	Piroxicam	D015179	Colorectal Neoplasms	0.987	12	0
DB00573	Fenoprofen	D015179	Colorectal Neoplasms	0.987	0	0
DB00712	Flurbiprofen	D015179	Colorectal Neoplasms	0.987	6	0
DB00784	Mefenamic acid	D015179	Colorectal Neoplasms	0.987	1	0
DB00788	Naproxen	D015179	Colorectal Neoplasms	0.987	4	0
DB00812	Phenylbutazone	D015179	Colorectal Neoplasms	0.987	0	0
DB00821	Carprofen	D015179	Colorectal Neoplasms	0.987	0	0
DB00861	Diflunisal	D015179	Colorectal Neoplasms	0.987	0	0
DB00870	Suprofen	D015179	Colorectal Neoplasms	0.987	0	0
DB00936	Salicylic acid	D015179	Colorectal Neoplasms	0.987	18	0
DB00939	Meclofenamic acid	D015179	Colorectal Neoplasms	0.987	0	0
DB00963	Bromfenac	D015179	Colorectal Neoplasms	0.987	0	0
DB00991	Oxaprozin	D015179	Colorectal Neoplasms	0.987	0	0
DB01009	Ketoprofen	D015179	Colorectal Neoplasms	0.987	0	0
DB01283	Lumiracoxib	D015179	Colorectal Neoplasms	0.987	0	0
DB01397	Magnesium salicylate	D015179	Colorectal Neoplasms	0.987	0	0
DB01399	Salsalate	D015179	Colorectal Neoplasms	0.987	1	0
DB01401	Choline magnesium trisalicylate	D015179	Colorectal Neoplasms	0.987	0	0
DB01419	Antrafenine	D015179	Colorectal Neoplasms	0.987	0	0
DB01435	Antipyrine	D015179	Colorectal Neoplasms	0.987	4	0
DB01600	Tiaprofenic acid	D015179	Colorectal Neoplasms	0.987	0	0
DB06725	Lornoxicam	D015179	Colorectal Neoplasms	0.987	1	0
DB06802	Nepafenac	D015179	Colorectal Neoplasms	0.987	0	0
DB01365	Mephentermine	D000647	Amnesia	0.986	1	0
DB06262	Droxidopa	D000647	Amnesia	0.986	1	0
DB00288	Amcinonide	D000799	Angioedema	0.986	1	0
DB00246	Ziprasidone	D001289	Attention Deficit Disorder with Hyperactivity	0.986	11	0
DB00420	Promazine	D001289	Attention Deficit Disorder with Hyperactivity	0.986	0	0
DB00777	Propiomazine	D001289	Attention Deficit Disorder with Hyperactivity	0.986	0	0
DB01142	Doxepin	D001289	Attention Deficit Disorder with Hyperactivity	0.986	0	0
DB01224	Quetiapine	D001289	Attention Deficit Disorder with Hyperactivity	0.986	31	0
DB01403	Methotrimeprazine	D001289	Attention Deficit Disorder with Hyperactivity	0.986	1	0
DB00751	Epinastine	D001480	Basal Ganglia Diseases	0.986	0	0
DB00934	Maprotiline	D001480	Basal Ganglia Diseases	0.986	0	0
DB00767	Benzquinamide	D001523	Mental Disorders	0.986	5	0
DB00835	Brompheniramine	D001523	Mental Disorders	0.986	0	0
DB01049	Ergoloid mesylate	D001523	Mental Disorders	0.986	0	0
DB04573	Estriol	D001943	Breast Neoplasms	0.986	286	0
DB04574	Estrone sulfate	D001943	Breast Neoplasms	0.986	250	0
DB00028	Immune Globulin Human	D002637	Chest Pain	0.986	0	0
DB00054	Abciximab	D002637	Chest Pain	0.986	48	0
DB00091	Cyclosporine	D002637	Chest Pain	0.986	15	0
DB00131	Adenosine monophosphate	D002637	Chest Pain	0.986	5	0
DB00136	Calcitriol	D002637	Chest Pain	0.986	1	0
DB00182	Amphetamine	D002637	Chest Pain	0.986	30	0
DB00216	Eletriptan	D002637	Chest Pain	0.986	4	0
DB00237	Butabarbital	D002637	Chest Pain	0.986	0	0
DB00241	Butalbital	D002637	Chest Pain	0.986	1	0
DB00248	Cabergoline	D002637	Chest Pain	0.986	1	0
DB00268	Ropinirole	D002637	Chest Pain	0.986	1	0
DB00282	Pamidronate	D002637	Chest Pain	0.986	5	0
DB00302	Tranexamic Acid	D002637	Chest Pain	0.986	7	0
DB00306	Talbutal	D002637	Chest Pain	0.986	0	0
DB00315	Zolmitriptan	D002637	Chest Pain	0.986	10	0
DB00325	Nitroprusside	D002637	Chest Pain	0.986	20	0
DB00331	Metformin	D002637	Chest Pain	0.986	13	0
DB00364	Sucralfate	D002637	Chest Pain	0.986	10	0
DB00368	Norepinephrine	D002637	Chest Pain	0.986	85	0
DB00397	Phenylpropanolamine	D002637	Chest Pain	0.986	2	0
DB00399	Zoledronic acid	D002637	Chest Pain	0.986	1	0
DB00408	Loxapine	D002637	Chest Pain	0.986	0	0
DB00421	Spironolactone	D002637	Chest Pain	0.986	4	0
DB00463	Metharbital	D002637	Chest Pain	0.986	0	0
DB00495	Zidovudine	D002637	Chest Pain	0.986	4	0
DB00569	Fondaparinux	D002637	Chest Pain	0.986	14	0
DB00575	Clonidine	D002637	Chest Pain	0.986	13	0
DB00589	Lisuride	D002637	Chest Pain	0.986	0	0
DB00630	Alendronic acid	D002637	Chest Pain	0.986	0	0
DB00640	Adenosine	D002637	Chest Pain	0.986	410	0
DB00667	Histamine	D002637	Chest Pain	0.986	61	0
DB00668	Epinephrine	D002637	Chest Pain	0.986	104	0
DB00669	Sumatriptan	D002637	Chest Pain	0.986	58	0
DB00694	Daunorubicin	D002637	Chest Pain	0.986	7	0
DB00696	Ergotamine	D002637	Chest Pain	0.986	14	0
DB00707	Porfimer sodium	D002637	Chest Pain	0.986	2	0
DB00710	Ibandronate	D002637	Chest Pain	0.986	0	0
DB00714	Apomorphine	D002637	Chest Pain	0.986	0	0
DB00721	Procaine	D002637	Chest Pain	0.986	5	0
DB00773	Etoposide	D002637	Chest Pain	0.986	62	0
DB00775	Tirofiban	D002637	Chest Pain	0.986	21	0
DB00794	Primidone	D002637	Chest Pain	0.986	0	0
DB00852	Pseudoephedrine	D002637	Chest Pain	0.986	6	0
DB00877	Sirolimus	D002637	Chest Pain	0.986	43	0
DB00884	Risedronate	D002637	Chest Pain	0.986	2	0
DB00898	Ethanol	D002637	Chest Pain	0.986	48	0
DB00914	Phenformin	D002637	Chest Pain	0.986	0	0
DB00917	Dinoprostone	D002637	Chest Pain	0.986	4	0
DB00929	Misoprostol	D002637	Chest Pain	0.986	1	0
DB00935	Oxymetazoline	D002637	Chest Pain	0.986	1	0
DB00947	Fulvestrant	D002637	Chest Pain	0.986	1	0
DB00952	Naratriptan	D002637	Chest Pain	0.986	2	0
DB00988	Dopamine	D002637	Chest Pain	0.986	62	0
DB01064	Isoprenaline	D002637	Chest Pain	0.986	4	0
DB01102	Arbutamine	D002637	Chest Pain	0.986	3	0
DB01110	Miconazole	D002637	Chest Pain	0.986	1	0
DB01133	Tiludronic acid	D002637	Chest Pain	0.986	0	0
DB01161	Chloroprocaine	D002637	Chest Pain	0.986	0	0
DB01169	Arsenic trioxide	D002637	Chest Pain	0.986	0	0
DB01186	Pergolide	D002637	Chest Pain	0.986	3	0
DB01200	Bromocriptine	D002637	Chest Pain	0.986	8	0
DB01222	Budesonide	D002637	Chest Pain	0.986	5	0
DB01225	Enoxaparin	D002637	Chest Pain	0.986	50	0
DB01235	Levodopa	D002637	Chest Pain	0.986	3	0
DB01254	Dasatinib	D002637	Chest Pain	0.986	5	0
DB01259	Lapatinib	D002637	Chest Pain	0.986	1	0
DB01278	Pramlintide	D002637	Chest Pain	0.986	0	0
DB01288	Fenoterol	D002637	Chest Pain	0.986	3	0
DB01346	Quinidine barbiturate	D002637	Chest Pain	0.986	0	0
DB01363	Ephedra	D002637	Chest Pain	0.986	5	0
DB01365	Mephentermine	D002637	Chest Pain	0.986	0	0
DB01388	Mibefradil	D002637	Chest Pain	0.986	2	0
DB01407	Clenbuterol	D002637	Chest Pain	0.986	5	0
DB01497	Etorphine	D002637	Chest Pain	0.986	0	0
DB01577	Methamphetamine	D002637	Chest Pain	0.986	30	0
DB01590	Everolimus	D002637	Chest Pain	0.986	12	0
DB01611	Hydroxychloroquine	D002637	Chest Pain	0.986	15	0
DB01612	Amyl Nitrite	D002637	Chest Pain	0.986	4	0
DB01613	Erythrityl Tetranitrate	D002637	Chest Pain	0.986	0	0
DB02300	Calcipotriol	D002637	Chest Pain	0.986	0	0
DB03575	Phencyclidine	D002637	Chest Pain	0.986	2	0
DB04868	Nilotinib	D002637	Chest Pain	0.986	2	0
DB04899	Nesiritide	D002637	Chest Pain	0.986	1	0
DB04941	Crofelemer	D002637	Chest Pain	0.986	0	0
DB05239	Cobimetinib	D002637	Chest Pain	0.986	0	0
DB05271	Rotigotine	D002637	Chest Pain	0.986	0	0
DB05294	Vandetanib	D002637	Chest Pain	0.986	0	0
DB05311	Ecallantide	D002637	Chest Pain	0.986	0	0
DB06228	Rivaroxaban	D002637	Chest Pain	0.986	15	0
DB06262	Droxidopa	D002637	Chest Pain	0.986	1	0
DB06287	Temsirolimus	D002637	Chest Pain	0.986	0	0
DB06410	Doxercalciferol	D002637	Chest Pain	0.986	0	0
DB06603	Panobinostat	D002637	Chest Pain	0.986	0	0
DB06605	Apixaban	D002637	Chest Pain	0.986	6	0
DB06626	Axitinib	D002637	Chest Pain	0.986	0	0
DB06637	Dalfampridine	D002637	Chest Pain	0.986	0	0
DB06694	Xylometazoline	D002637	Chest Pain	0.986	0	0
DB06698	Betahistine	D002637	Chest Pain	0.986	0	0
DB08813	Nadroparin	D002637	Chest Pain	0.986	1	0
DB08865	Crizotinib	D002637	Chest Pain	0.986	0	0
DB08867	Ulipristal	D002637	Chest Pain	0.986	0	0
DB08875	Cabozantinib	D002637	Chest Pain	0.986	0	0
DB08881	Vemurafenib	D002637	Chest Pain	0.986	1	0
DB08895	Tofacitinib	D002637	Chest Pain	0.986	0	0
DB08911	Trametinib	D002637	Chest Pain	0.986	0	0
DB08912	Dabrafenib	D002637	Chest Pain	0.986	0	0
DB08916	Afatinib	D002637	Chest Pain	0.986	1	0
DB09075	Edoxaban	D002637	Chest Pain	0.986	0	0
DB00180	Flunisolide	D003093	Colitis, Ulcerative	0.986	0	0
DB00223	Diflorasone	D003093	Colitis, Ulcerative	0.986	0	0
DB00240	Alclometasone	D003093	Colitis, Ulcerative	0.986	0	0
DB00253	Medrysone	D003093	Colitis, Ulcerative	0.986	0	0
DB00324	Fluorometholone	D003093	Colitis, Ulcerative	0.986	0	0
DB00394	Beclomethasone dipropionate	D003093	Colitis, Ulcerative	0.986	30	0
DB00443	Betamethasone	D003093	Colitis, Ulcerative	0.986	53	0
DB00547	Desoximetasone	D003093	Colitis, Ulcerative	0.986	0	0
DB00591	Fluocinolone Acetonide	D003093	Colitis, Ulcerative	0.986	0	0
DB00596	Ulobetasol	D003093	Colitis, Ulcerative	0.986	0	0
DB00620	Triamcinolone	D003093	Colitis, Ulcerative	0.986	6	0
DB00663	Flumethasone	D003093	Colitis, Ulcerative	0.986	0	0
DB00764	Mometasone	D003093	Colitis, Ulcerative	0.986	0	0
DB00769	Hydrocortamate	D003093	Colitis, Ulcerative	0.986	0	0
DB00838	Clocortolone	D003093	Colitis, Ulcerative	0.986	0	0
DB00846	Flurandrenolide	D003093	Colitis, Ulcerative	0.986	0	0
DB00873	Loteprednol	D003093	Colitis, Ulcerative	0.986	0	0
DB00896	Rimexolone	D003093	Colitis, Ulcerative	0.986	0	0
DB01013	Clobetasol propionate	D003093	Colitis, Ulcerative	0.986	0	0
DB01130	Prednicarbate	D003093	Colitis, Ulcerative	0.986	0	0
DB01260	Desonide	D003093	Colitis, Ulcerative	0.986	0	0
DB01380	Cortisone acetate	D003093	Colitis, Ulcerative	0.986	1	0
DB01384	Paramethasone	D003093	Colitis, Ulcerative	0.986	0	0
DB01410	Ciclesonide	D003093	Colitis, Ulcerative	0.986	0	0
DB06781	Difluprednate	D003093	Colitis, Ulcerative	0.986	1	0
DB08906	Fluticasone furoate	D003093	Colitis, Ulcerative	0.986	0	0
DB00189	Ethchlorvynol	D004421	Dystonia	0.986	0	0
DB00231	Temazepam	D004421	Dystonia	0.986	0	0
DB00349	Clobazam	D004421	Dystonia	0.986	4	0
DB00371	Meprobamate	D004421	Dystonia	0.986	1	0
DB00402	Eszopiclone	D004421	Dystonia	0.986	0	0
DB00404	Alprazolam	D004421	Dystonia	0.986	5	0
DB00475	Chlordiazepoxide	D004421	Dystonia	0.986	1	0
DB00628	Clorazepate	D004421	Dystonia	0.986	0	0
DB00690	Flurazepam	D004421	Dystonia	0.986	1	0
DB00801	Halazepam	D004421	Dystonia	0.986	0	0
DB00842	Oxazepam	D004421	Dystonia	0.986	2	0
DB00897	Triazolam	D004421	Dystonia	0.986	0	0
DB01107	Methyprylon	D004421	Dystonia	0.986	0	0
DB01215	Estazolam	D004421	Dystonia	0.986	0	0
DB01437	Glutethimide	D004421	Dystonia	0.986	0	0
DB01558	Bromazepam	D004421	Dystonia	0.986	3	0
DB01588	Prazepam	D004421	Dystonia	0.986	0	0
DB01589	Quazepam	D004421	Dystonia	0.986	0	0
DB01595	Nitrazepam	D004421	Dystonia	0.986	2	0
DB00307	Bexarotene	D004681	Encephalomyelitis, Autoimmune, Experimental	0.986	0	0
DB00925	Phenoxybenzamine	D005334	Fever	0.986	26	0
DB01069	Promethazine	D005334	Fever	0.986	38	0
DB01239	Chlorprothixene	D005334	Fever	0.986	2	0
DB00131	Adenosine monophosphate	D006086	Graft vs Host Disease	0.986	4	0
DB00945	Acetylsalicylic acid	D006086	Graft vs Host Disease	0.986	2	0
DB00270	Isradipine	D006212	Hallucinations	0.986	0	0
DB01023	Felodipine	D006212	Hallucinations	0.986	0	0
DB01054	Nitrendipine	D006212	Hallucinations	0.986	0	0
DB01151	Desipramine	D006940	Hyperemia	0.986	2	0
DB08815	Lurasidone	D006940	Hyperemia	0.986	0	0
DB01210	Levobunolol	D006973	Hypertension	0.986	59	0
DB00508	Triflupromazine	D007035	Hypothermia	0.986	12	0
DB00598	Labetalol	D007319	Sleep Initiation and Maintenance Disorders	0.986	0	0
DB00875	Flupentixol	D007319	Sleep Initiation and Maintenance Disorders	0.986	1	0
DB01149	Nefazodone	D007319	Sleep Initiation and Maintenance Disorders	0.986	18	0
DB00640	Adenosine	D008881	Migraine Disorders	0.986	73	0
DB00246	Ziprasidone	D010259	Paranoid Disorders	0.986	0	0
DB00850	Perphenazine	D010259	Paranoid Disorders	0.986	16	0
[truncated: 50,927 more rows]
